# Supplementary material for: Pharmacoepigenomic Impact of Antihypertensive Drugs on miRNome and Proteome and Its Potential Influence on Health and Side Effects
Source: Cells. 2025 Aug 31;14(17):1359. doi: 10.3390/cells14171359 (PMC12428730; doi:10.3390/cells14171359)
Supplement: Supplementary file 1 [file cells-14-01359-s001.zip › cells-3819120 supplementary/cells-3819120.xlsx]

## Sheet: Table S1
Supplementary Table S1: Significantly regulated miRNAs (P-values < 0.05) with the respective fold change
Treatment	miRNA	log2FoldChange	pvalue
AMLO_6 hour Treatment	hsa-miR-4485-3p:MIMAT0019019	4.99997	0.0467968
	hsa-mir-4485:MI0016846	2.71536	0.0206071
	hsa-miR-4634:MIMAT0019691	3.13245	0.0121888
	hsa-mir-3195:MI0014240	2.67807	0.0309621
	hsa-miR-4497:MIMAT0019032	2.13646	0.0317692
	hsa-miR-365a-3p:MIMAT0000710	-2.20214	0.0282664
	hsa-miR-590-3p:MIMAT0004801	-2.68449	0.0152638
	hsa-mir-376a-1:MI0000784	-4.58494	0.00785899
	hsa-mir-590:MI0003602	-2.32604	0.0212949
	hsa-mir-101-2:MI0000739	-2.86805	0.00792323
	hsa-mir-1277:MI0006419	-2.89946	0.00759433
	hsa-miR-548am-5p:MIMAT0022740	-5.28536	0.0307181
	hsa-miR-1277-5p:MIMAT0022724	-2.26793	0.0399893
AMLO_24 hour Treatment	hsa-let-7f-1:MI0000067	4.09999	0.0152172
	hsa-mir-12136:MI0039740	-1.18271	0.0333205
	hsa-mir-1185-2:MI0003821	-4.24693	0.0450016
	hsa-mir-376a-2:MI0003529	-2.175	0.0466937
	hsa-mir-181b-1:MI0000270	-2.10193	0.0143325
ENALA_6 hour Treatment	hsa-miR-4497:MIMAT0019032	1.71969	0.0392426
	hsa-mir-101-2:MI0000739	-2.06237	0.0138296
	hsa-mir-1277:MI0006419	-1.60996	0.0354326
ENALA_24 hour Treatment	hsa-mir-365a:MI0000767	2.22648	0.0229233
	hsa-mir-24-1:MI0000080	4.09454	0.0254558
	hsa-miR-1185-1-3p:MIMAT0022838	-1.86713	0.0433497
	hsa-mir-12136:MI0039740	-2.1388	0.0174305
	hsa-mir-1277:MI0006419	-1.84173	0.0419923
	hsa-mir-665:MI0005563	-3.80025	0.0216473
MS_6 hour Treatment	hsa-miR-1275:MIMAT0005929	1.62702	0.0496652
	hsa-miR-365a-3p:MIMAT0000710	2.30447	0.0103541
	hsa-miR-590-3p:MIMAT0004801	-1.75451	0.0489418
	hsa-mir-1185-2:MI0003821	-3.44586	0.0346038
	hsa-miR-374a-3p:MIMAT0004688	-1.83764	0.0387305
TELMI_24 hour Treatment	hsa-miR-3177-3p:MIMAT0015054	7.80849	0.0243414
	hsa-mir-3085:MI0039500	-7.16414	0.043706
	hsa-miR-590-3p:MIMAT0004801	-3.75118	0.0257046
	hsa-mir-30c-1:MI0000736	-4.34556	0.0292983
	hsa-mir-374a:MI0000782	-3.68416	0.0239118
	hsa-mir-411:MI0003675	-7.36208	0.0337967
	hsa-miR-340-5p:MIMAT0004692	-3.33452	0.0251236
	hsa-miR-345-5p:MIMAT0000772	-2.83375	0.0465931
	hsa-mir-101-1:MI0000103	-3.97689	0.0153698
	hsa-mir-19a:MI0000073	-8.07669	0.0126683
	hsa-miR-362-3p:MIMAT0004683	-7.07668	0.0488311
	hsa-mir-138-1:MI0000476	-3.72153	0.0424538
	hsa-mir-1277:MI0006419	-3.39904	0.0289974
	hsa-mir-337:MI0000806	-7.60024	0.024571
	hsa-miR-590-5p:MIMAT0003258	-6.29225	0.0152467
	hsa-miR-7974:MIMAT0031177	-7.95933	0.0149483
	hsa-miR-651-5p:MIMAT0003321	-7.53611	0.026799
	hsa-miR-376a-3p:MIMAT0000729	-4.3795	0.0101981
	hsa-miR-542-5p:MIMAT0003340	-7.2466	0.0393057
	hsa-miR-1277-5p:MIMAT0022724	-7.11785	0.0046547
	hsa-miR-539-3p:MIMAT0022705	-7.53611	0.026799

## Sheet: Table S2
Supplementary table S2: The validated target genes (3' UTR binding, binding score ≥ 0.95) derived from miRwalk database
Treatment	miRNA	Target genes
AMLO_6 hour Treatment	hsa-miR-4485-3p:MIMAT0019019	DUSP8, MTMR12,
	hsa-mir-4485:MI0016846	DUSP8, MTMR12, NWD1, TGOLN2, TRIM65, ZNF665, ZNF682, PPM1K, PIAS2, TCF23, HM13, RAB27A, ADM2, GGPS1, NLRP10, ZBTB24, PCYOX1, PARVA, APTX, SPIB, SLC43A2, VTA1, IFT22, ASAH2, METTL14, GMEB1, ZNF419, ZNF556, DSN1, ZNF566, FKBP5, KLF8, TMIGD2, RND2, SNRPD1, SCO1, ZNF844, ZFP82, ACSL6, SMAGP, RPL14
	hsa-miR-4634:MIMAT0019691	-
	hsa-mir-3195:MI0014240	-
	hsa-miR-4497:MIMAT0019032	PPAN-P2RY11, TPM3, CD226, TBC1D24, TMEM33, ATP1B4, UGT8, BPNT1, LRRC27, SP140L, SH2B1
	hsa-miR-365a-3p:MIMAT0000710	GPBP1, ZNF148, SCARB2, IFNLR1, USP22, LIMA1, MICOS10, DNAJC10, POLR1B, NOLC1, NUFIP2, XPO4, NUCKS1, APOL6, VANGL1, SHC1, TLR3, CYB561D1, CDKN1A
	hsa-miR-590-3p:MIMAT0004801	METTL8, ENAH
	hsa-mir-376a-1:MI0000784	B3GALT5, PRKCH, ZNF169, E2F3, SERINC3, LRRC58, FOXK1, POLI, PPM1K, ITGB6, DNAJC3
	hsa-mir-590:MI0003602	METTL8, ENAH, TCEANC2, KIAA1671
	hsa-mir-101-2:MI0000739	LIFR, PSPC1, GMEB2, GRSF1, UBE2D3, RAP1B, FRS2, TRIB1, MCL1, GAN, TOR1AIP2, LCOR, EIF4G2, LMNB1, FBN2, TGFBR1, RPS6KA5, STMN1, NCKAP1, ACVR2B, DCBLD2, ZNF480
	hsa-mir-1277:MI0006419	DGKG, IL6ST, KCNN3, GTPBP2, SNX16, WDR17, PPP4R2, NLGN4X, ITGA1, WDR72, MIPOL1, DTX4, PIAS1, CRIM1, LRP8, YAF2, BVES, ARL8A, VEGFA, PLCXD1, ZNF608, NUFIP2, NUP37, L2HGDH, STN1, MOSMO, SLC16A6, SLITRK4, NRF1, PCBP2, IRS1, EVI5, SMAD9, TRIM23, COL8A1, HIC2, CSMD1, UNK, RORA, SPPL3, CNOT6L, SLC2A12, CD226, GRIK3
	hsa-miR-548am-5p:MIMAT0022740	GPC4, ZNF154, ZMPSTE24, PTCHD1, ARL13B, G3BP1, ANKEF1, SIX4, PCGF5, KLF7, PEG10, MTMR6, KATNAL1
	hsa-miR-1277-5p:MIMAT0022724	DGKG, IL6ST, KCNN3, GTPBP2, SNX16, WDR17, PPP4R2, NLGN4X, ITGA1, WDR72, MIPOL1, DTX4, PIAS1, CRIM1, LRP8, YAF2, BVES, ARL8A, VEGFA, PLCXD1, ZNF608, NUFIP2, NUP37, L2HGDH, STN1, MOSMO, SLC16A6, SLITRK4, NRF1, PCBP2, IRS1, EVI5, SMAD9, TRIM23, COL8A1, HIC2, CSMD1, UNK, RORA, SPPL3, CNOT6L, SLC2A12, CD226, GRIK3
AMLO_24 hour Treatment	hsa-let-7f-1:MI0000067	MGAT4C, ARID1B, ZNF652, NCOA7, SHOC2, LCOR, RORA, SMAD2, ZNF644, CELF1, EDA, IKZF3, DISC1, PDP2, PPP1R15B, ZBTB8OS, CYP19A1, CCNG1, KPNA5, SOCS7, FBXW2, ROR2, STAT2, PRORP, ZNF280B, SLC19A3, NUP155, ATP2A2, PDE12, NHLRC2, ZBTB37, SLC11A2, FNDC3A, ZNF609, AHCYL2, CDKAL1, FIGN, ARL8B, MDM4, BZW1, YOD1, ATG12, FAM104A, SYNJ2BP, ZNF200, IGF2BP1, RRM2, ARIH1, MEF2D, AGO1, POLR3D, EDN1, FMO4, GLUL, IL1…
	hsa-mir-12136:MI0039740	-
	hsa-mir-1185-2:MI0003821	CSNK2A1, POU2F1, EPHA2, DUSP6, STIM2, LCOR, MDM2, SMAD2, ZFX, CREB1, KANSL1L, RAB39B, C1orf52, AFAP1, TMEM104, SET, SENP1, VAT1L, CERT1, PGGT1B, ARCN1, BTG1, GSK3B, MAX, PCK1, MAP2K4, USP1, STX7, TP53INP1, ATXN1L, KCNK10, SESN3, ALDH1A3, TSPAN2, ZBTB7A, RUVBL2, CD99, RS1, IAPP, GRIK3
	hsa-mir-376a-2:MI0003529	B3GALT5, PRKCH, ZNF169, E2F3, SERINC3, LRRC58, FOXK1, POLI, PPM1K, ITGB6, DNAJC3
	hsa-mir-181b-1:MI0000270	ZNF253, CBX7, ZBTB20, TMEM94, ZNF487, DDX3X, CCNG1, VSNL1, CAPRIN2, LCLAT1, TFRC, TBL1XR1, ZNF268, C2orf69, ZNF616, NCOA3, RLIM, GANAB, PEDS1, SCN8A, CYLD, WASHC5, MRPS23, NLK, GSKIP, KRBOX4, CHMP2B, ZBTB4, ASB13, PHC3, CHD9, KLHL15, OTUD1, NFIA, PTBP3, ZBTB33, NMT2, SCD, FOXL1, MAN1A2, KPNA4, PEBP1, CCL22, PLPP3, AP5M1, MIDEAS, MYO1C, HEPHL1, C17orf100, ESR1, PURB, ZC3HAV1L, ZNF440, PTEN, CPEB4,…
ENALA_6 hour Treatment	hsa-miR-4497:MIMAT0019032	PPAN-P2RY11, TPM3, CD226, TBC1D24, TMEM33, ATP1B4, UGT8, BPNT1, LRRC27, SP140L, SH2B1
	hsa-mir-101-2:MI0000739	LIFR, PSPC1, GMEB2, GRSF1, UBE2D3, RAP1B, FRS2, TRIB1, MCL1, GAN, TOR1AIP2, LCOR, EIF4G2, LMNB1, FBN2, TGFBR1, RPS6KA5, STMN1, NCKAP1, ACVR2B, DCBLD2, ZNF480
	hsa-mir-1277:MI0006419	DGKG, IL6ST, KCNN3, GTPBP2, SNX16, WDR17, PPP4R2, NLGN4X, ITGA1, WDR72, MIPOL1, DTX4, PIAS1, CRIM1, LRP8, YAF2, BVES, ARL8A, VEGFA, PLCXD1, ZNF608, NUFIP2, NUP37, L2HGDH, STN1, MOSMO, SLC16A6, SLITRK4, NRF1, PCBP2, IRS1, EVI5, SMAD9, TRIM23, COL8A1, HIC2, CSMD1, UNK, RORA, SPPL3, CNOT6L, SLC2A12, CD226, GRIK3
ENALA_24 hour Treatment	hsa-mir-365a:MI0000767	TPM3, KCNK3, ARHGAP26, ESYT2, STAT3, ZBTB46, HNRNPC, FKTN, MRPS16, ENTPD6, SF3B1, GMPS, MFSD4B, SPRED3, ATP11A, INTU, COMMD2, SLC25A37, MED29, CSRP1, ZNF551, MAZ, CCDC117, SLC43A2, SAR1A, WNT2B, SLC35F5, APBA1, TNFSF10, CIAO1, SLC1A5, CAPZA2, NUCB1, MTO1, MCTS1, HMGA2, PLPP3, SLC33A1, RDH13, SGCD, SLC25A33, ANGEL2, FBXO48, KREMEN1, GPBP1, ZNF148, SCARB2, IFNLR1, USP22, LIMA1, MICOS10, DNAJC10, PO…
	hsa-mir-24-1:MI0000080	PARVA, ABI2, SHOX2, TVP23C, CLNS1A, HACD3, UBE3A, KHNYN, EIF1AD, HNRNPA1, PLIN3, AP5M1, SLC35E2B, GLYR1, SSR1, ALDH5A1, EMP2, MAPK14, ABCE1, DCAF10, GBA2, VPS26C, RNF144A, GET1, CEP57L1, TSPAN14, ARHGEF7, ZBTB16, UCK2, SLC33A1, KHSRP, RPL7L1, ZNF106, ESYT2, LSM12, MYPN, NETO2, NEDD4L, PRKCH, FBXW7, PLEKHA2, PTPRF, C15orf39, PRKCA, EPG5, RNF24, AGPAT3, TAF1, LONRF2, GREB1, AK4, DCP2, SCUBE3, ABHD2…
	hsa-miR-1185-1-3p:MIMAT0022838	ZNF136, KCNK10, MDM2, ZFX, CREB1, GPRIN3, KANSL1L, ZNF585A, GABRG1, C1orf52, AFAP1, BRPF3, ZBTB7A, TMEM104, SENP1, MAP2K4, MYADM, VAT1L, DUSP6, PAPOLG, PANK3, CERT1, STIM2, LCOR, PGGT1B, SMAD2, PFKFB2, RUVBL2, ARCN1, BTG1, GSK3B, MAX, SET, HERC2, ATXN1L, SESN3, ALDH1A3, C1orf43, CD99, LDLR, GRIK3
	hsa-mir-12136:MI0039740	-
	hsa-mir-1277:MI0006419	DGKG, IL6ST, KCNN3, GTPBP2, SNX16, WDR17, PPP4R2, NLGN4X, ITGA1, WDR72, MIPOL1, DTX4, PIAS1, CRIM1, LRP8, YAF2, BVES, ARL8A, VEGFA, PLCXD1, ZNF608, NUFIP2, NUP37, L2HGDH, STN1, MOSMO, SLC16A6, SLITRK4, NRF1, PCBP2, IRS1, EVI5, SMAD9, TRIM23, COL8A1, HIC2, CSMD1, UNK, RORA, SPPL3, CNOT6L, SLC2A12, CD226, GRIK3
	hsa-mir-665:MI0005563	ZBTB8OS, SLC30A6, MMACHC, SNX27, VPS26C, ZNF141, EVI5, ATM, ACBD5, ZNF738, EGF, DHODH, HUS1, RPL28, EIF3L, SPAST, SLFN12L, TASOR, TPM3, NRXN3, SUMF2, TMEM145, MIDEAS, PYGO1, ATP8B2, FAT3, MRO, FBXW8, ARPP19, CHP1, SPPL2A, TMEM170A, TBC1D24, HSD3B7, CD300LG, NEDD4L, PPP2R2A, TTC39B, GJC1, GUF1, PTCD2, GNG4, C6orf141, OGFRL1, RASA4, TNPO3, TBL2, CPA4, PRXL2C, FBXW2, CDC14B, PRICKLE1, ATF7IP, STAT2,…
MS_6 hour Treatment	hsa-miR-1275:MIMAT0005929	AP2M1, ARPP19, FNBP1, CD40LG, SLC35C2, CLIP2, MEN1, CPSF7, PTPA, SZRD1, TAOK1, STK4, POLD3, CAMK2A, ERCC1, ANKRD13B, TMEM184B, PTPRF, C19orf47, RSRC1, KCNH2, PEDS1-UBE2V1, TBXA2R, PKNOX2, SH3PXD2A, ATPAF1, STMN3, PHF7, RPP25, MAP7D1, DDX6, UBE2V1, CLPB, SUV39H1, PLEKHA3, CHST6, SENP2, VSIR, UBE2Z, PIEZO1, CASTOR2, ETV3, POTEM, ARHGDIA, EFNA3, SIX3, ARIH1, STK38, AGO2, PHLDA3, PADI1, GDI1, HOXB5, …
	hsa-miR-365a-3p:MIMAT0000710	GPBP1, ZNF148, SCARB2, IFNLR1, USP22, LIMA1, MICOS10, DNAJC10, POLR1B, NOLC1, NUFIP2, XPO4, NUCKS1, APOL6, VANGL1, SHC1, TLR3, CYB561D1, CDKN1A
	hsa-miR-590-3p:MIMAT0004801	METTL8, ENAH
	hsa-mir-1185-2:MI0003821	CSNK2A1, POU2F1, EPHA2, DUSP6, STIM2, LCOR, MDM2, SMAD2, ZFX, CREB1, KANSL1L, RAB39B, C1orf52, AFAP1, TMEM104, SET, SENP1, VAT1L, CERT1, PGGT1B, ARCN1, BTG1, GSK3B, MAX, PCK1, MAP2K4, USP1, STX7, TP53INP1, ATXN1L, KCNK10, SESN3, ALDH1A3, TSPAN2, ZBTB7A, RUVBL2, CD99, RS1, IAPP, GRIK3
	hsa-miR-374a-3p:MIMAT0004688	PPIP5K2, SET
TELMI_24 hour Treatment	hsa-miR-3177-3p:MIMAT0015054	TET3, TMEM184B, ATP6V0B, DCXR, ZNF282, SBK1, SSR3
	hsa-mir-3085:MI0039500	-
	hsa-miR-590-3p:MIMAT0004801	METTL8, ENAH
	hsa-mir-30c-1:MI0000736	ADA2, BCL9L, VPS39, CRK, CHMP1B, CYP51A1, FGF19, SUGT1, FAM151B, RBM48, MED28, FNDC3B, ZNF749, PRICKLE1, GAPVD1, SNTN, EVI5, SETD1B, DHODH, FRRS1, PPP2R1A, ZNF584, RPL7L1, ZNF713, SOX6, HOXB6, MRO, KDM2A, SLC1A2, GLP2R, TTC39B, PLEKHA1, NRG4, SLC39A8, GNG4, PPIA, PRXL2C, STX3, SNX27, ZNF701, ZNF665, RNF24, ATP6V1A, PARP15, TTL, MOB1B, RNF152, COX18, TCF23, MORN4, PLD6, ATF7IP, MFSD4A, UBXN2A, IKZ…
	hsa-mir-374a:MI0000782	TACC1, TFDP1, PPIP5K2, SET
	hsa-mir-411:MI0003675	RSL1D1, METTL8, EIF1AX, ABLIM1, GRIN2A, FXR1, DYRK2, PM20D2
	hsa-miR-340-5p:MIMAT0004692	HNRNPA2B1, MITF, ZFHX3, GABPB1, RIT1, CDK6, ZNF281, LNPK, IGF1R
	hsa-miR-345-5p:MIMAT0000772	NWD1, SAMD4A, ABCC1, NTRK3, RNFT2, PLA2G4E, TSPAN6, CCPG1, UHMK1, PAX8, EIF1AX, SORD, CNP, AP5M1, YIPF4, TRIM10, TNFRSF13C, AKR7A2
	hsa-mir-101-1:MI0000103	STK4, PPP2R5E, ZNF451, TEAD1, STMN1, PAWR, SYNCRIP, GXYLT2, LIFR, PSPC1, GMEB2, GRSF1, UBE2D3, RAP1B, FRS2, TRIB1, MCL1, GAN, TOR1AIP2, LCOR, EIF4G2, LMNB1, FBN2, TGFBR1, RPS6KA5, STMN1, NCKAP1, ACVR2B, DCBLD2, ZNF480
	hsa-mir-19a:MI0000073	NR4A3, STXBP4, ZNF846, EDEM1, BPNT2, RASSF8, TAF4, ALG1, SH3KBP1, IMPDH1, CNOT6, SDE2, TGIF1, MALT1, PMEPA1, MBNL2, TRAK2, FBXO28, KLF13, GSKIP, TENT5C, ZDHHC7, MXD1, BCL2L11, DDX6, TP53, AGPAT5, BCL7A, AFF1, PIK3CA, AMMECR1L, PCDH10, TLR2, NF1, KCNJ2, FRMD6
	hsa-miR-362-3p:MIMAT0004683	ABHD18, GRIN2A, DCP2, ABCA12, UBN2, LNPEP, SCN8A, ZBTB42, MGAT5, AAK1, BRD4, KIAA0232, MLXIP, TNRC6B, POT1, PALS2, HIF1AN, TMEM178B, DAAM2, UBE2V1, ETFDH, PAG1, CTTNBP2NL, AJAP1, PLEKHA3, ASAH2, FHIP2A, SLITRK4, SMAD2, ABLIM1, EVI2A, UBTF, ATP1B3, USF2, GSTM5, ASAH2B, SYT2, ELOF1, EAF1, TBCK, BRI3BP, MTPN
	hsa-mir-138-1:MI0000476	EIF4EBP1, RHOC, DMKN, DNAJB6, NFKB1, LNPEP, TERT, ZMYND11, EID1, YAP1, MXD1, MEAF6, IGF2BP1, BLCAP, CELF1, PHETA1, S100A1, FOXC1, CDH2, RPA1, IGLON5, CCND1, BCL11A, ZNF426, PHKG2, TPM3, ERGIC1, ATP6V1A, CSNK2A1, PEX5L, SLC46A1, CYBRD1, GNA13, PAG1, MECP2, IGFBP4, YY1, RSBN1, CEMIP2
	hsa-mir-1277:MI0006419	DGKG, IL6ST, KCNN3, GTPBP2, SNX16, WDR17, PPP4R2, NLGN4X, ITGA1, WDR72, MIPOL1, DTX4, PIAS1, CRIM1, LRP8, YAF2, BVES, ARL8A, VEGFA, PLCXD1, ZNF608, NUFIP2, NUP37, L2HGDH, STN1, MOSMO, SLC16A6, SLITRK4, NRF1, PCBP2, IRS1, EVI5, SMAD9, TRIM23, COL8A1, HIC2, CSMD1, UNK, RORA, SPPL3, CNOT6L, SLC2A12, CD226, GRIK3
	hsa-mir-337:MI0000806	RUNX1T1, GPRIN2, TMEM248, TBC1D13, BEST3, L2HGDH, APOL6, TBCK, USP3, DDX6, IBA57
	hsa-miR-590-5p:MIMAT0003258	TCEANC2, KIAA1671
	hsa-miR-7974:MIMAT0031177	PPP1R26, THRA, ADM2, KMT2A, P3H1, RAB5C, NUFIP2, PEG10, KCNIP3, FHL2, B4GALT1, HMGA1, SDC4, NDST3, GPR107, PALM2AKAP2
	hsa-miR-651-5p:MIMAT0003321	BRWD3, FNBP1L, TXLNG, CHIC1
	hsa-miR-376a-3p:MIMAT0000729	B3GALT5, PRKCH, ZNF169, E2F3, SERINC3, LRRC58, FOXK1
	hsa-miR-542-5p:MIMAT0003340	PDE4C, ZNF787, MPRIP, ZNF703, TNPO2, PPP1CB, ADRA2B,
	hsa-miR-1277-5p:MIMAT0022724	DGKG, IL6ST, KCNN3, GTPBP2, SNX16, WDR17, PPP4R2, NLGN4X, ITGA1, WDR72, MIPOL1, DTX4, PIAS1, CRIM1, LRP8, YAF2, BVES, ARL8A, VEGFA, PLCXD1, ZNF608, NUFIP2, NUP37, L2HGDH, STN1, MOSMO, SLC16A6, SLITRK4, NRF1, PCBP2, IRS1, EVI5, SMAD9, TRIM23, COL8A1, HIC2, CSMD1, UNK, RORA, SPPL3, CNOT6L, SLC2A12, CD226, GRIK3
	hsa-miR-539-3p:MIMAT0022705	IFNLR1, PTPRS, RPS6KA5

## Sheet: Table S3  
Table S3: Validated mirna target genes genes associated with Hypertension
SH2B1
ADM2
VEGFA
ITGA1
IRS1
COL8A1
SMAD9
SMAD2
EDN1
RAGRP3
CYP11B2
YES1
KCNK3
WNT2B
CHP1
PLCD3
PCDH10
FOXC1
KCNK3
SLC39A8
SOX6
TMEM33
FBXW7
TLR3
MAP2K4
ALDH1A3
RNASEH2B
ARMT1
AK4
CDH2

## Sheet: Table S4
		Table S4: Validated mirna target genes and the side effects associated in termso of HPO database
AMLO_6HR	UP	miRNA	hsa-mir-4485:MI0016846-5p		hsa-miR-4497:MIMAT0019032
		Target	ZBTB24	SPIB-	TPM3	TBC1D24-	SH2B1-
		HPO term relationship	Diarrhea	Tiredness,hypotension, pruritus, sleep disturbance	-headache, tiredness, decreased excercise tolerance,	gingival, shortness of breath, sleep disturbance	headache, constipation, renal failure
	DOWN	miRNA	hsa-miR-365a-3p:MIMAT0000710				hsa-mir-376a-1	hsa-mir-101-2:MI0000739				hsa-miR-548am-5p:MIMAT0022740		hsa-mir-1277:MI0006419, hsa-miR-1277-5p:MIMAT0022724
		Target	SCARB2	VANGL1	TLR3	CDKN1A	DNAJC3	LIFR	GAN	LMNB1	TGFBR1	GPC4	ZMPSTE24	IL6ST	KCNN3	NUP37	STN1	IRS1	RORA
		HPO term relationship	Abdominal pain, depression, renal failure	Headache, constipation, renal failure	Headache, tiredness, sleep disturbance	decreased libido, headache, nausea, vomiting, constipation, depression, abdominal pain, impotence	glucose intolerance	Hypersensitivity reactions, shortness of breath	Vomiting	Constipation, gingival hyperplasia, hypotension, depression, impotence	Tiredness, shortness of breath, sleep disturbance,	gingival hyperplasia	shortness of breath, renal failure	heart failure, hypersensitivity reactions, shortness of breath, diarrhea,	gingival hyperplasia	Headache, abdominal pain, renal failure	tiredness, shortness of breath, decreased libido, cough,	glucose intolerance	constipation
AMLO_24HR	UP	miRNA	hsa-let-7f-1
		Target	RORA	SMAD2	EDA	PPP1R15B	CYP19A1	ROR2	STAT2	PRORP	SLC19A3	NUP155	ATP2A2	NHLRC2	MDM4	AGO1	EDN1	GLUL	IL13	DVL3	BAZ1B	FXN
		HPO term relationship	constipation	Headache, tiredness, hypersensitivity reactions, shortness of breath	constipation, shortness of breath, glucose tolerance	Glucose intolerance	Glucose intolerance	constipation	Renal failure	Headache	Drowsiness, vomiting	dizziness, tiredness, decreasedExerciseTolerance	Depression, pruritus	Diarrhea	Tiredness	sleep disturbance	Shortness of breath, sleep disturbance	bradycardia	Hypersensitivity reactions	gingival hyperplasia	Heart failure, gingival hyperplasia, abdominal pain, constipation, depression, glucose intolerance,	heart failure, depression, glucose intolerance, sleep disturbance
	DOWN	miRNA	hsa-mir-1185-2:MI0003821								hsa-mir-376a-2:MI0003529	hsa-mir-181b-1:MI0000270
		Target	CSNK2A1	DUSP6	MDM2	SMAD2	ZFX	ARCN1	MAX	ZBTB7A	DNAJC3	ZBTB20	TFRC	TBL1XR1	GANAB	CHMP2B	HEPHL1	ESR1	PTEN
		HPO term relationship	Constipation, sleep disturbance	Depression, impotence	Renal failure	Headache, tiredness, hypersensitivity reactions, shortness of breath	Constipation, vomiting, depression, sleep disturbance	Sleep disturbance	Heart failure, dizziness, flushing, headache, nausea,	Sleep disturbsnce	glucose intolerance	Sleep disturbance	Diarrhea	Dizziness, abdominal pain, gingival hyperplasia, tiredness, shortness of breath, cough	Renal failure	Sleep disturbance, dry mouth, tiredness, depression, shortness of breath,	Bradycardia, sleep disturbance	headache, nausea, abdominal pain,	Heart failure, headache, abdominal pain, diarrhea
ENALA_6HR	UP	miRNA	hsa-miR-4497:MIMAT0019032
		Target	TPM3	TBC1D24	SH2B1
		HPO term relationship	-headache, tiredness, decreased excercise tolerance,	gingival, shortness of breath, sleep disturbance	headache, constipation, renal failure
	DOWN	miRNA	hsa-mir-101-2:MI0000739				hsa-miR-1277-5p:MI0006419
		Target	LIFR	GAN	LMNB1	TGFBR1	IL6ST	KCNN3	NUP37	STN1	IRS1	RORA
		HPO term relationship	Hypersensitivity reactions, shortness of breath	Vomiting	Constipation, gingival hyperplasia, hypotension, depression, impotence	Tiredness, shortness of breath, sleep disturbance,	heart failure, hypersensitivity reactions, shortness of breath, diarrhea,	gingival hyperplasia	Headache, abdominal pain, renal failure	tiredness, shortness of breath, decreased libido, cough,	glucose intolerance	constipation
ENALA_24HR	UP	miRNA	hsa-mir-365a:MI0000767
		Target	TPM3	STAT3	HNRNPC	FKTN	SF3B1	ATP11A	WNT2B	MTO1	HMGA2	SGCD	SCARB2	VANGL1	TLR3	CDKN1A
		HPO term relationship	-headache, tiredness, decreased excercise tolerance,	Dizziness, Rash, nausea, abdominal pain, constipation, gingival hyperplasia, tiredness, hypersensitivity reactions, shortness ofbreath, pruritus, diarrhea glucose intolerance	Sleep disturbance	Heart failure, tiredness, shortness of breath, sleep disturbance	Heart failure.	tiredness, ahortness of breath, decreased excercise tolerance, cough	Diarrhea	Bradycardia	Hypersensitivity reactions, glucose intolerance	heart failure, shortness of breath, tiredness	Abdominal pain, depression, renal failure	Headache, constipation, renal failure	Headache, tiredness, sleep disturbance	decreased libido, headache, nausea, vomiting, constipation, depression, abdominal pain, impotence
		miRNA	hsa-mir-24-1:MI0000080
		Target		UBE3A	HNRNPA1	EMP2	ZBTB16	MYPN	FBXW7	EPG5	TAF1	EPB41	ADAM17	DDHD2	SRP19	STX16
		HPO term relationship		Constipation, sleep disturbance	heartfailure, shortness of breath, dry mouth, tiredness, depression, sleep disturbance	renal failure, abdominal pain, headache	gingival hyperplasia, dizziness, cough, abdominal pain, tiredness, Shortness of breath	peripheral edema, pulmonary edema, heartfailure, decreasedExerciseTolerance, shortness of breath, tiredness	Constipation	Heart failure, sleep disturbance	Constipation, sleep disturbance	decreased exercise tolerance, tiredness, abdominal pain,	Diarrhea	Constipation	Abdominal pain, diarrhea	Depression, shortness of breath
		miRNA	hsa-mir-24-1:MI0000080
		Target	MDM4	LYRM4	CHD8	XPNPEP3	XRCC2	SLC2A3	GLUL	HMOX1	PDGFRB	CDKN1B	SNAP29	FLCN	ITGB3	CYP11B2	VHL	CISD2	CPT1A
	DOWN	HPO term relationship	Tiredness	Shortness of breath	Constipation, depression, sleep disturbance, diarrhea,	Renal failure	Renal failure	Sleep disturbance, depression	bradycardia	Hypersensitivity reactions, depression	Headache, depression	headache, nausea, abdominal pain, constipation, vomiting, depression, impotence, decreased libido, diarrhea	heartfailure	Sleep disturbance	diarrhea	hypotension, hyperkalemia, headache, nausea, vomiting	Flushing dizziness, hypotension, nausea, abdominal pain, heartfailure, headache, tiredness	glucoe intolerance, sleep disturbance, constipation, depression,	tiredness, diarrhea
		miRNA	hsa-miR-1185-1-3p:MIMAT0022838									hsa-mir-1277:MI0006419
		Target	MDM2	ZFX	ZBTB7A	DUSP6	SMAD2	ARCN1	MAX	HERC2	LDLR	IL6ST	KCNN3	NUP37	STN1	IRS1	RORA
		HPO term relationship	Renal failure	Constipation, vomiting, depression, sleep disturbance	Sleep disturbsnce	Depression, impotence	Headache, tiredness, hypersensitivity reactions, shortness of breath	Sleep disturbance	Heart failure, dizziness, flushing, headache, nausea,	Glucose intolerance, constipation, sleep disturbance	Shortness of breath	heart failure, hypersensitivity reactions, shortness of breath, diarrhea,	gingival hyperplasia	Headache, abdominal pain, renal failure	tiredness, shortness of breath, decreased libido, cough,	glucose intolerance	constipation
		miRNA	hsa-mir-665:MI0005563
		Target	NCAPG2	CDKN1A	TMCO1	CLPB	SLC19A3	CRKL	SMC1A	GNAI3	GNS	PPP1R15B	PDPN	AP1S3	PDE11A	DNA2	ARSA	MTFMT	FLCN	GLUL
		HPO term relationship	sleepDisturbance	decreased libido, headache, nausea, vomiting, constipation, depression, abdominal pain, impotence	gingival hyperplasia, constipation	Shortness of breath, heart failure, renal failure, abdominal pain, diarrhea	Drowsiness, vomiting	Depression	Vomiting, constipation, renal failure, depression, sleep disturbance,	shortness of breath, sleep disturbance	diarrhea, sleep disturbance	Glucose intolerance	Constipation	heart failure, tiredness, renal failure	Hear failure, depression	decreased exercise tolerance, shortness of breath, sleep disturbance, depression	Hypotension, depression	Sleep disturbance	Sleep disturbance	bradycardia
		miRNA	hsa-mir-665:MI0005563
		Target	MMACHC	ATM	SPAST	TPM3	TBC1D24	HSD3B7	TNPO3	TBL2	STAT2	RNASEH2B	NEK9	PRORP	TGIF1	RFC2	PPP2R2B	ZNF699	UNC13D	CASP8	PLEKHM1	LRIG2
		HPO term relationship	vomiting, hypotension, braadycardia, renal failure, shortness of breath	Headache, abdominal pain, constipation, diarrhea, glucose intolerance, tiredness, depression	Depression	-headache, tiredness, decreased excercise tolerance,	gingival, shortness of breath, sleep disturbance	Pruritus, diarrhea	Pruritus, hypotension, hypersensitivity reactions, tiredness, sleep disturbance	gingival, hyperplasia, heartfailure, abdominal pain, glucose intolerance, constipation, depression, sleep disturbance,	renal failure	Headache, glucose intolerance	Hypersensitivity reactions	Headache	vomiting, constipation, hypersensitivity reactions, depression, sleep disturbance	gingival hyperplasia, glucose intolerance, heart failure, abdominal pain, constipation, renal failure, depression, sleep disturbance	Deppression	Hypersensitivity reactions, renal failure	rash	Hypersensitivity reactions, diarrhea	tiredness	Constipation, renal failure
MS	UP	miRNA	hsa-miR-1275:MIMAT0005929															hsa-miR-365a-3p:MIMAT0000710
		Target	CD40LG	CLIP2	MEN1	PTPA	TAOK1	CAMK2A	KCNH2	CLPB	PIEZO1	ARHGDIA	SIX3	CNBP	IGF1R	AR	COL1A2	SCARB2	VANGL1	TLR3	CDKN1A
		HPO term relationship	Diarrhea	Heart failure, gingival hyperplasia, constipation, glucose intolerance, sleep disturbance, renal failure, abdominal pain, depression	Dizziness, hypotension, nausea, vomiting, depression, diarrhea, impotence, glucose intolerance, headache, abdominal pain, decreased libido, tiredness, constipation,	Depression, sleep disturbance	Constipation, diarrhea	sleep disturbance	Bradycardia	Shortness of breath, heart failure, renal failure, abdominal pain, diarrhea	ankle swelling, tiredness, abdominal pain,	headache, abdominal pain, renal failure,	Hypersensitivity reactions, constipation, vomiting, depression, sleep disturbance.	Tiredness, constipation, glucose intolerance, sleep disturbance, abdominal pain	Glucose intolerance	Glucose intolerance, depression	Tiredness, shortness of breath, heart failure	Abdominal pain, depression, renal failure	Headache, constipation, renal failure	Headache, tiredness, sleep disturbance	decreased libido, headache, nausea, vomiting, constipation, depression, abdominal pain, impotence
	DOWN	miRNA	hsa-mir-1185-2:MI0003821
		Target	CSNK2A1	DUSP6	MDM2	SMAD2	ZFX	ARCN1	MAX	ZBTB7A
		HPO term relationship	Constipation, sleep disturbance	Depression, impotence	Renal failure	Headache, tiredness, hypersensitivity reactions, shortness of breath	Constipation, vomiting, depression, sleep disturbance	Sleep disturbance	Heart failure, dizziness, flushing, headache, nausea,	Sleep disturbsnce
TELMI	UP	miRNA	hsa-miR-3177-3p:MIMAT0015054
		Target	TET3
		HPO term relationship	Depression
	DOWN	miRNA	hsa-mir-30c-1:MI0000736
		Target	ADA2	GAPVD1	PPP2R1A	SOX6	STX3	ATP6V1A	XIAP	YME1L1	ATL3	PTRH2	KMT2A	DNAL1	DHDDS	TPI1	TFAM	ABCB7	SMC1A	ATXN3	TRAF3IP2	SPTLC2	RBM8A
		HPO term relationship	Dizziness, glucose intolerance, rash, headache, depression, abdominal pain	Headache, abdominal pain, renal failure	Constipation	hypersensitivity reactions	Pruritus, vomiting, diarrhea	Heart failure	Renal failure	Constipation	Cough	Glucose intolerance	Constipation, sleep disturbance	Cough	Renal failure	Hear failure, shortness of breath	Heart failure, shortness of breath	Depression	Vomiting, constipation, renal failure, depression, sleep disturbance,	Constipation, Sleep disturbance, depression	Pruritus, rash, cough	Cough	Hypersensitivity reactions
		miRNA	hsa-mir-30c-1:MI0000736
		Target	CAPNS1	LIMK1	YY1	DPM2	TTC21B	HAVCR2	NACC1	HMGA1	AR	ITGB3	GLUL	ETS1	GAPVD1	MYC	RAC1	VPS33A	HNRNPA2B1	AGO1	SMARCE1	KMT2D	PPP1R15B	HMGA1	ITGB3
		HPO term relationship	Shortness of breath	gingival hyperplasia, heart failure, abdominal pain, glucose intolerance, constipation, depression, renal failure, sleep disturbance	tiredness, sleep disturbance	Shortness of breath	Renal failure	Tiredness	Sleep disturbance	Glucose intolerance	Glucose intolerance, depression	diarrhea	bradycardia	rash, tiredness, depression	Headache, abdominal pain, renal failure	Abdominal pain	Glucose intolerance, sleep disturbance	Heart failure, shortness of breath	Heart failure	sleep disturbance	Headache, impotence, sleep disturbance	Renal failure	Glucose intolerance	Glucose intolerance	diarrhea
		miRNA	hsa-mir-411:MI0003675		hsa-miR-340-5p:MIMAT0004692			hsa-miR-345-5p:MIMAT0000772			hsa-mir-101-1:MI0000103				hsa-mir-19a:MI0000073
		Target	GRIN2A	FXR1	HNRNPA2B1	MITF	IGF1R	PAX8	CNP	TNFRSF13C	LIFR	GAN	LMNB1	TGFBR1	TAF4	ALG1	TGIF1	MALT1	FBXO28	TP53	PIK3CA	NF1	KCNJ2
		HPO term relationship	headache, depression, sleep disturbance,	Sleep disturbance	Heart failure	bdominal pain, constipation	Glucose intolerance	Drowsiness, bradycardia, tiredness, constipation,sleep disturbance	Constipation	Diarrhea	Hypersensitivity reactions, shortness of breath	Vomiting	Constipation, gingival hyperplasia, hypotension, depression, impotence	Tiredness, shortness of breath, sleep disturbance,	Constipation	Diarrhea, renal failure	vomiting, constipation, hypersensitivity reactions, depression, sleep disturbance	Rash, tiredness, abdominal pain, constipation	gingival hyperplasia, constipation, sleep disturbance,	Flushing, nausea, dizziness, vomiting, diarrhea, glucose intolerance, headache, abdominal pain, depression, tiredness, sleep disturbance,	impotence, vomiting, headache, heartfailure, tiredness, abdominal pain, depression, constipation, sleep disturbance	Flushing, dizziness, headache, nausea, heartfailure, abdominal pain, tiredness, sleep disturbance,	Bradycardia, dizziness, tiredness, depression, shortness of breath,
		miRNA	hsa-miR-362-3p:MIMAT0004683										hsa-mir-138-1:MI0000476
		Target	GRIN2A	ABCA12	BRD4	TNRC6B	POT1	DAAM2	ETFDH	SMAD2	SYT2	TBCK	DNAJB6	TERT	CCND1	BCL11A	PHKG2	TPM3	ERGIC1	ATP6V1A	CSNK2A1	SLC46A1	MECP2	YY1
		HPO term relationship	headache, depression, sleep disturbance,	Pruritus, renal failure	Sleep disturbance, renal failure	Sleep disturbance	Cough, shortness of breath	headache, abdominal pain, renal failure	Nausea, vomiting, shortness of breath	Headache, tiredness, hypersensitivity reactions, shortness of breath	Shortness of breath, sleep disturbance	gingival hyperplasia, hypersensitivity reactions	shortnessOfBreath	Decreased exercise tolerance, cough, diarrhea, impotence, glucose intolerance, headache, abdominal pain, tiredness, shortness of breath, sleep disturbance,	tiredness, dizziness, headache, abdominal pain, renal failure	Abdominal pain, sleep disturbance	decreased exercise tolerance, nausea, vomiting, diarrhea, tiredness, sleep disturbance	-headache, tiredness, decreased excercise tolerance,	shortnessOfBreath	Heart failure	Constipation, sleep disturbance	Diarrhea	Rash, heartfailure, tiredness, constipation, depression, sleep disturbance	tiredness, sleep disturbance
		miRNA	hsa-mir-1277:MI0006419, hsa-miR-1277-5p:MIMAT0022724						hsa-mir-337:MI0000806	hsa-miR-7974:MIMAT0031177					hsa-miR-542-5p:MIMAT0003340
		Target	IL6ST	KCNN3	NUP37	STN1	IRS1	RORA	TBCK	THRA	KMT2A	FHL2	B4GALT1	HMGA1	PPP1CB	ADRA2B
		HPO term relationship	heart failure, hypersensitivity reactions, shortness of breath, diarrhea,	gingival hyperplasia	Headache, abdominal pain, renal failure	tiredness, shortness of breath, decreased libido, cough,	glucose intolerance	constipation	gingival hyperplasia, hypersensitivity reactions	Constipation, drowsiness	Constipation, sleep disturbance	Heart failure, tiredness, shortness of breath	Diarrhea	Glucose intolerance	Constipation	Headache

## Sheet: Table S5 
Table S5: Significant Differentially regulated proteins
AMLO_6 hour treatment			AMLO_24 hour treatment			ENALA_6 hour treatment			ENALA_24 hour treatment			MS_6 hour treatment			TELMI_24 hour treatment
Gene Symbol	Abundance ratio Treatment by control	P value	Gene Symbol	Abundance ratio Treatment by control	p VALUE	Gene Symbol	Abundance ratio Treatment by control	P value	Gene Symbol	Abundance ratio Treatment by control	P value	Protein	Abundance ratio Treatment by control	p VALUE	Protein	Abundance ratio Treatment by control	P-Value
TUBA1C	2.7248	1.69554e-16	TUBA1C	0.426985	0.025537	VWF	2.80112	1.93443e-12	RRBP1	0.645578	0.0229872	LMNA	0.589623	0.0246772	THBS1	0.589275	0.0396477
MYH11	41.6667	1.69554e-16	TUBB4A	0.286697	0.0117438	RDX	1.3624	0.0495803	TUBB	1.5083	0.0273356	ACTG1	0.176087	0.0173517	TUBA1C	0.364697	0.000472658
TUBB2B	3.125	1.69554e-16	HNRNPA3	0.603136	0.0415523	MYH11	4.08163	0.0326446	TUBB4B	2.01613	1.01627e-05	RRBP1	0.602047	0.0336868	GIMAP8	0.453515	0.00208743
KRT1	0.601323	0.000921638	KRT1	0.458085	0.0447738	TUBB4A	0.536193	0.00781498	KRT18	0.648088	0.0250479	LMNB1	0.568505	0.0137581	LTF	6.32911	1.41644e-16
TAGLN2	1.34048	0.0332654	ACTC1	0.414079	0.016655	RAI14	0.698812	0.0167426	TUBB3	1.5674	0.0118544	MYH11	0.01	1.1807e-16	ALDH1A1	0.559284	0.024374
GMPS	0.683527	0.0256634	GSTO1	1.64474	0.0181838	SLC25A12	0.73046	0.0367008	KRT19	0.654022	0.0340386	TUBB2B	2.94118	0.00019859	S100A6	0.372024	2.21587e-06
PEPD	1.42248	0.0210531	SLC25A6	0.514403	0.00203188	COL18A1	1.38696	0.0297818	KRT10	0.535045	0.0441079	HNRNPA1	0.614628	0.0449021	CYB5R3	1.81488	0.0317621
S100A6	2.079	4.9186e-11	STIP1	1.55521	0.0452324	HSD17B10	0.725163	0.033246	RTN4	0.54407	0.000758773	HNRNPA3	0.615006	0.045144	ACE	0.299043	6.66134e-06
PSMD7	1.43062	0.0204671	FLOT2	0.575374	0.0229287	S100A6	0.485201	2.33331e-10	SEC61A1	0.611621	0.00663396	KRT1	0.350631	2.11576e-06	NASP	0.571755	0.0466488
ACTN3	0.218866	0.00315483	DDOST	0.573723	0.0181549	CYB5R3	0.734754	0.0365544	ACTN3	0.01	1.67653e-16	HNRNPR	0.616523	0.0472183	NCEH1	1.76991	0.0460773
ARF1	1.52207	0.00053926	SLC25A4	0.34965	0.00190162	UCHL1	1.55521	0.000559529	ARF4	1.55521	0.0141508	VDAC1	0.589275	0.024619	SLC3A2	2.17391	0.00189523
MGST3	1.95695	2.06727e-09	UCHL1	1.5528	0.0463315	COMT	0.706215	0.0256543	PPIA	1.54083	0.0170089	S100A6	1.92308	0.00877964	FABP5	0.562114	0.0190052
KDELR2	2.84091	1.69554e-16	YBX1	1.58983	0.0324815	RTN4	0.613121	6.918e-05	PSMB1	0.607903	0.00612852	HNRNPUL1	0.559597	0.00961722	ANXA4	0.588235	0.0471472
ALB	0.686342	0.036789	H4C1; H4C11; H4C12; H4C13; H4C14; H4C15; H4C16; H4C2; H4C3; H4C4; H4C5; H4C6; H4C8; H4C9	0.590667	0.0295124	ATP1A2	0.01	1.88972e-16	MGST3	0.652742	0.0419399	UCHL1	1.79533	0.0271689	ACTN3	0.01	1.41644e-16
RTRAF	1.4245	0.0211746	BASP1	1.96464	0.00162287	RCC2	1.38696	0.0247032	PEA15	1.47059	0.0460049	H4C1; H4C11; H4C12; H4C13; H4C14; H4C15; H4C16; H4C2; H4C3; H4C4; H4C5; H4C6; H4C8; H4C9	0.4995	0.00120031	OAT	1.75747	0.047214
ARF3	100	1.69554e-16	ITGB5	1.5674	0.0447738	ACTN3	0.164555	0.000161773	H2AC4; H2AC8	0.614628	0.00742704	ATP1A2	0.01	1.1807e-16	ALB	2.46914	7.32355e-05
RIGI	1.4881	0.00509037	ACTN3	0.0603427	7.50884e-05	PPIA	1.40647	0.0163163	RPL5	0.653595	0.0293277	ACTN3	3.21543	0.013685	TPM1	0.473261	0.00930998
PFN1	0.683527	0.00940872	RPL9; RPL9P7; RPL9P8; RPL9P9	0.578704	0.0443612	ARF3	100	1.88972e-16	SMS	2.34192	6.04628e-05	H2AC18; H2AC19	0.584454	0.0218948	EPHX1	2.32558	0.000336652
PEA15	1.37363	0.0407323	ARF4	0.609756	0.0435732	C1QBP	0.678426	0.00336345	ANP32B	0.316756	2.56167e-05	HP1BP3	0.594884	0.0456931	ACTBL2	0.187864	5.94771e-06
ADK	1.4556	0.0138569	ARF1	0.490436	0.000699788	EHD3	100	1.88972e-16	ALDOC	1.49925	0.0343998	ARF3	100	1.1807e-16	H2AC4; H2AC8	0.181951	1.41644e-16
EHD3	100	1.69554e-16	OAT	0.423549	0.00345632	RPS14	1.53374	0.00134026	CARM1	1.70648	0.0299237	MTCH2	0.573394	0.0330068	SLC25A3	0.598086	0.0488531
RPS14	1.36799	0.0352502	SLC25A11	0.576701	0.0265678	H2AC4; H2AC8	0.655738	0.00180603	H2AC21	1.91205	0.022993	PSMA2	1.81159	0.0271266	ALDH3A2	1.94553	0.0165998
H2AC4; H2AC8	3.53357	1.69554e-16	GOLGB1	2.01613	0.0415523	PSMB3	0.613874	0.000352184	HOOK3	0.54407	0.0392853	EHD3	100	1.1807e-16	ANP32B	0.29824	0.000363266
EIF6	1.41844	0.0220641	MGST3	0.296824	4.39442e-09	GNAI1	100	1.88972e-16	SRM	1.46628	0.0436985	GNAI1	100	1.1807e-16	PIGR	4.87805	1.95562e-08
SRPRA	0.650618	0.0119413	KDELR2	0.462535	0.0335707	ALDOC	1.43062	0.0460708	ARL1	1.5873	0.0300921	IPO4	2.83286	0.00359818	PIR	0.453515	0.00772442
HLA-A	1.7301	4.49126e-05	MARCKS	2.5974	1.12128e-07	PIR	1.3587	0.0472334	KLC2	100	1.67653e-16	GTPBP4	0.392003	0.00115017	S100A16	0.452284	0.00828366
GNAI1	100	1.69554e-16	ARF3	0.150466	2.06566e-06	RPS12	1.43472	0.00925836	H1-2	0.0869338	1.67653e-16	SEC16A	3.20513	6.15258e-05	HLA-H	100	1.41644e-16
RPS3A	0.716846	0.0360931	ACTBL2	0.213812	0.000488228	TMSB4X	2.2779	3.41564e-13	NME1	0.447227	0.00329509	RAB2B	4.329	0.0319602	HNRNPAB	0.512558	0.00376372
ALDOC	1.61551	0.000557564	PSMA2	0.605694	0.0496753	KLC2	100	1.88972e-16	ARMT1	1.62602	0.0479216	COL4A2	0.324359	3.15718e-06	KLC2	100	1.41644e-16
ARL8A	0.01	1.69554e-16	PEA15	0.461467	0.000377045	SERPINE1	0.424448	1.26926e-13	PSIP1	1.58983	0.00986193	HLA-H	0.01	1.1807e-16	IGHA1	2.73224	0.000300131
PDS5B	0.362713	0.00559672	H2AC4; H2AC8	0.157208	1.42291e-16	HSP90AB4P	0.0784621	1.88972e-16	KDELR1	0.538213	0.014652	PRRC2C	2.26757	0.0174904	ICAM1	2.69542	0.000729773
NEK9	1.57729	0.00436982	TPM2	4.46429	0.00193864	RPS7	0.707214	0.0126825	CTSA	0.457038	0.000629603	TMSB4X	0.608643	0.0372508	H1-2	0.141563	1.00246e-07
RAB2B	3.4965	0.00390269	GNAI1	3.89105	0.0414009	H1-4	3.19489	9.19421e-05	CRKL	1.56495	0.0314305	KLC2	100	1.1807e-16	HPCAL1	1.78891	0.0396477
CMPK1	1.53374	0.00107174	ZYX	1.90476	0.0434954	H1-2	0.0946074	1.88972e-16	EEF1B2	1.5625	0.0183352	HSP90AB4P	0.240038	6.26013e-05	LRPAP1	2.07469	0.0452212
S100A16	1.46843	0.00500215	RPS11	1.58479	0.0335707	DDX27	0.567537	0.0085607	NOB1	0.485437	0.0336768	ARFIP1	2.11864	0.0383842	DHCR7	1.8018	0.0488531
RPL17	0.685401	0.0103135	ARL1	0.405022	0.0145603	DLAT	0.691563	0.0186273	FTH1	0.47619	0.0081892	RPS7	0.497512	0.00110811	HMGB2	0.349162	0.000421304
RPLP1	2.99401	1.69554e-16	RPLP1	0.503271	0.00125974	AGK	0.677048	0.0129117	ALDH1A3	6.94444	2.39265e-10	H1-4	0.01	1.1807e-16	POTEJ	0.157406	1.41644e-16
RPS10	1.38313	0.0144575	TMSB4X	1.96078	0.00559471	CYB5B	0.456621	6.80678e-11	PPP5C	1.68067	0.0392853	H1-2	0.061885	1.1807e-16	IRF2BP2	0.280584	0.00584666
HLA-H	0.01	1.69554e-16	HNRNPAB	0.587199	0.029864	PSIP1	1.67224	8.01122e-05	COX20	2.23714	0.000219471	TSPO	0.562746	0.0279695	ITPR1	0.01	1.41644e-16
TMSB4X	1.32626	0.0405458	KLC2	100	1.42291e-16	RAB5A	0.396983	0.00681383	RETSAT	1.52439	0.0221852	DDX27	0.491642	0.0293903	H1-3	0.295159	1.95111e-09
HNRNPH2	0.01	1.69554e-16	NCSTN	0.506842	0.00726909	TBC1D15	0.568182	0.0251912	RPF2	0.504286	0.0278509	CYB5B	0.506329	0.00147723	HBS1L	0.210793	0.0010804
KLC2	100	1.69554e-16	SERPINE1	0.506073	0.00429656	GBP1	0.458505	0.0146899	HTRA1	0.506842	0.0272843	COPS7B	2.26757	0.0393466	GIMAP4	0.139101	1.07473e-06
SERPINE1	0.689655	0.0275742	GMPPA	1.5625	0.0432175	TBC1D4	2.41546	0.0399004	MRPL38	1.96464	0.00217226	RAB6A	0.543478	0.0222247	PHGDH	2.41546	0.00323023
HSP90AB4P	0.261986	5.55515e-09	H1-2	0.116158	1.75603e-08	STX12	0.660939	0.0244311	RANBP1	1.58983	0.0241962	SH3BGRL3	2.28311	0.00026853	H3C13; H3C14; H3C15	0.12945	1.73417e-11
TBCE	2.15983	2.73923e-05	RAB11A	0.146951	0.00250002	LAS1L	0.410341	0.0024827	S100A7	5.15464	0.000466569	MCMBP	2.61097	0.0295946	MRTO4	0.552181	0.0142731
H1-4	11.236	1.69554e-16	NME1	2.19298	3.70759e-05	POTEJ	5.68182	1.1774e-10	NUDT2	2.01207	0.00351772	POTEJ	40	1.1807e-16	STX4	2.04918	0.0204529
H1-2	0.0688942	1.69554e-16	TXLNA	1.92308	0.0453985	DIAPH2	0.563698	0.0462439	SARS2	4.25532	0.00415931	ITPR1	0.01	1.1807e-16	STAT5A	0.01	1.41644e-16
SLC16A1	1.4771	0.0467533	CYB5B	0.577034	0.04722	ARFGEF1	0.667111	0.00187366	ATP5ME	0.512295	0.0282762	FCGRT	0.527426	0.0472183	S100A7	4.38596	2.52925e-06
RAB11A	0.287853	0.0406884	CNBP	2.07039	0.00159395	SULT1A4	1.48588	0.0104514	DLG1	2.24719	0.0321155	DIAPH2	0.468384	0.0452319	UPP1	0.450248	0.0159288
RAB6A	0.684932	0.0323805	HCLS1	1.7301	0.0265678	H1-5	1.60256	0.000174809	DUT	1.90114	0.00720446	ARFGEF1	0.144509	1.1807e-16	HARS2	0.01	1.41644e-16
LAMP1	2.52525	1.69554e-16	BPNT1	2.28833	0.0154617	H1-3	1.70068	1.22129e-05	PRPH	0.464468	9.4343e-05	H1-5	0.58548	0.0223856	STMN1	0.434783	0.00117739
KDELR1	1.74216	3.6741e-05	LAMP1	0.522739	0.00286739	GIMAP4	1.60772	0.0311263	DNPEP	2.94985	9.8593e-08	GFPT2	100	1.1807e-16	SF3B6	0.41841	0.0135649
SH3BGRL3	1.56006	0.000205663	PLIN2	0.22779	0.000871727	H3C13; H3C14; H3C15	3.47222	9.51585e-14	CTTNBP2NL	0.392311	0.0441324	PIGT	2.31481	0.0291278	ATP1B1	2.57732	0.00364655
DNAJA1	0.630517	0.0417133	RPL23A	1.63666	0.0202405	VPS33A	0.502765	0.00315081	CRELD1	0.370508	0.0158636	MCU	0.433651	0.0408851	LGALS9	0.414938	0.0124701
DLST	0.706215	0.0342825	RPS27A	1.89036	0.00108629	CCDC124	1.60256	0.034121	COX5A	1.61812	0.0133339	H3C13; H3C14; H3C15	0.14881	4.76102e-06	PRPH	0.0327161	1.41644e-16
NUTF2	1.3245	0.045589	LASP1	1.61551	0.0447738	BCL2L13	2.15054	0.00553675	GM2A	0.342466	0.000110141	DYNLL1	0.459137	0.000127574	CTTNBP2NL	0.251004	0.0015968
PABPN1	1.52439	0.00332337	POTEJ	0.185391	1.42291e-16	CCN1	0.356761	0.000191016	RAVER1	0.20429	0.000725054	VPS33A	1.9084	0.0449021	DNM3	0.01	1.41644e-16
FTH1	0.642674	0.00468067	TOR1A	0.37594	0.00541699	HTRA2	0.415973	0.0097166	DNM3	0.01	1.67653e-16	GGCT	2.331	0.0131243	ERMP1	2.93255	0.00697947
LPCAT1	1.5873	0.0210531	COL4A1	2.25225	7.57507e-05	STXBP2	1.96078	0.00322355	TAF15	2.73224	0.00240504	RPRD1A	0.422833	0.0126323	IGKC	8.40336	1.24796e-14
H3C13; H3C14; H3C15	5.98802	1.69554e-16	H1-5	1.7762	0.00353681	RPRD1A	0.404531	0.000128052	MGARP	0.36846	8.07941e-06	COX20	3.44828	1.49069e-05	EXOSC9	3.27869	0.00587149
VAPB	0.567859	7.70617e-05	NIPSNAP3A	0.394477	2.32929e-05	POLR1A	0.233427	0.000157921	HBA1; HBA2	0.398724	6.53446e-07	STAT5A	0.119546	0.00062639	GMPR	0.01	1.41644e-16
ROCK1	2.00401	0.0442936	H3C1; H3C10; H3C11; H3C12; H3C2; H3C3; H3C4; H3C6; H3C7; H3C8	1.83824	0.00194505	PBDC1	0.542888	0.00553305	IKBKB	0.253036	0.010116	COX5B	0.533049	0.0120822	SIRPA	0.355114	0.0472794
BID	5.49451	1.88256e-09	H1-3	1.57978	0.0355684	STAT5A	0.189036	2.93838e-06	KRT5	0.01	1.67653e-16	CDC42BPA	0.01	1.1807e-16	ICAM2	0.437828	0.00416955
RPL38	1.33333	0.0389245	NUDC	2.04918	0.000587733	COX5B	0.519481	2.93716e-07	MYCBP	0.444444	0.00870994	UBE2M	1.9802	0.0228238	PPP4R3A	2.6455	0.000292354
CYP20A1	0.488281	0.0402873	TMX1	1.91571	0.00128634	HTRA1	0.399042	6.60534e-06	GTF2H4	100	1.67653e-16	MAGOHB	0.501756	0.0263248	KANK3	0.01	1.41644e-16
POLR1A	0.164745	1.34886e-06	HBS1L	0.175469	0.000184227	EFL1	0.525486	0.0263973	SLC4A7	100	1.67653e-16	DAZAP1	0.377644	0.000493443	USP47	0.432526	0.0054314
TRAPPC5	1.51745	0.0234799	SMCHD1	0.397772	0.0312361	HARS2	0.01	1.88972e-16	PPP1R12C	0.01	1.67653e-16	MRPS9	0.254842	0.000711902	BST1	0.235018	0.000315707
DRG2	1.71233	0.00178073	PPM1G	1.92678	0.0416276	MOV10	1.76367	0.00714617	SLC44A2	0.534188	0.0488308	CD99	100	1.1807e-16	GTF2H4	100	1.41644e-16
PHLDB1	2.03252	0.00468067	H3C13; H3C14; H3C15	0.01	1.42291e-16	PTRHD1	0.6035	0.0330273	UFC1	1.70068	0.0254528	PDHX	0.129366	4.15264e-08	SLC4A7	100	1.41644e-16
SARS2	4.01606	0.0226087	SRI	1.63132	0.0210562	CD99	100	1.88972e-16	RRAS2	0.517331	0.0254126	MICAL2	8	1.35683e-10	ANO10	2.24215	0.00461257
UTP14A	0.435161	0.0102761	ALDH1A3	3.67647	0.00159027	ACSS2	0.519481	0.00238046	ABRACL	100	1.67653e-16	PRPH	90.9091	1.1807e-16	MICAL1	0.01	1.41644e-16
DHRS7	1.74216	0.0425019	PTMA	2.22222	1.57802e-05	COL6A1	0.359583	0.00642513	DES	100	1.67653e-16	CLASP2	100	1.1807e-16	ABRACL	100	1.41644e-16
PTDSS2	0.519751	0.015081	CCN1	0.229621	0.0011288	ATAD1	0.43122	0.000840983	GIT2	0.147623	0.000952961	CCDC6	2.0284	0.0199253	DES	100	1.41644e-16
PNKP	3.02115	0.00465005	TAGLN	1.98413	0.0222917	PDHX	0.495786	0.0295109	HLA-F	0.01	1.67653e-16	COL5A1	3.06748	0.0012222	BPIFA1	8	9.41004e-15
CLASP2	100	1.69554e-16	RAB8B	2.20264	0.0285637	DHRS7	2.1692	1.20793e-05	GDF15	0.316256	0.00288848	RBM10	0.467946	0.0393979	GIT2	0.01	1.41644e-16
CCDC6	1.6	0.00493054	FIS1	0.349162	0.00191482	AGO2	2.42718	0.00510337	ITPRIP	100	1.67653e-16	H2AZ1	0.540249	0.0050287	NIT1	0.129099	6.18882e-05
IPO8	2.61097	0.00143468	STAT5A	0.01	1.42291e-16	CLASP2	100	1.88972e-16	H3-3A; H3-3B	3.46021	1.67653e-16	EMG1	0.56243	0.0482844	CD44	1.88679	0.0170942
ISOC2	3.87597	7.56228e-11	RANBP1	2.00803	0.0102779	CDH5	0.479157	0.000780536	MLKL	0.545256	0.00263109	RABL6	0.171969	2.25621e-07	PARVB	0.01	1.41644e-16
RPS15A	1.59744	7.41414e-05	HMGA1	1.81159	0.00256931	ANKRD17	0.01	1.88972e-16	CYRIB	0.124953	1.97834e-06	PEX14	0.289184	0.00339233	HAGH	0.426985	0.0356087
UHRF2	0.192901	1.81119e-08	STRN3	1.93798	0.0331417	EXOC1	1.65289	0.0435879	H1-1	100	1.67653e-16	BCAP31	23.8095	1.1807e-16	HLA-F	0.01	1.41644e-16
SRP19	0.535332	0.0134231	MOV10	2.88184	0.000373743	BTF3	0.606796	0.0224818	RPS15	100	1.67653e-16	SMC4	3.1348	0.0045291	ITPRIP	100	1.41644e-16
IFT25	2.22222	0.012312	CERT1	0.256345	0.0309219	RPS15A	1.41443	0.0140011	SEC62	0.452489	0.00635801	GAK	0.01	1.1807e-16	MLKL	0.401123	0.000160243
PLPP3	0.01	1.69554e-16	RPS20	1.88324	0.00115061	NPC2	1.43266	0.0146899	NARS2	3.41297	0.000198084	CDC27	0.233863	0.0160386	H1-1	100	1.41644e-16
DYNLT1	3.02115	0.000914074	BMS1	6.99301	3.14019e-12	DBI	1.45349	0.0104492	ATM	0.01	1.67653e-16	HBA1; HBA2	0.583771	0.028354	NECTIN2	2.97619	0.0126658
HBA1; HBA2	0.582072	0.000283319	RPL13	1.57729	0.0322852	NCOA5	2.50627	0.00328737	CLCN7	0.522739	0.0217918	ICAM2	0.557414	0.0244221	LAMTOR4	2.52525	0.0252096
NOLC1	4.85437	3.72272e-12	MYO5C	0.01	1.42291e-16	STX18	2.73224	3.60365e-11	SORBS3	0.411015	0.0459609	ARFGEF2	0.01	1.1807e-16	BOLA2; BOLA2B	0.471698	0.03686
VAPA	0.677966	0.029888	CCDC50	2.07469	0.0193587	HBA1; HBA2	0.701754	0.0115743	RBM8A	0.478698	0.0282762	LAMB2	0.01	1.1807e-16	LTBP1	0.01	1.41644e-16
ZZEF1	2.45098	0.0207259	BANF1	0.462535	0.000357735	EXD2	0.314663	0.0360735	ERC1	2.32019	0.0229872	RRP8	2.15983	0.0293769	FLI1	0.01	1.41644e-16
SDF2	2.52525	0.00315854	PRPH	0.187266	2.50732e-14	LAMB2	0.01	1.88972e-16	RAB22A	4.71698	1.16076e-06	USP47	2.55102	0.0033951	COL8A1	0.471476	0.0182586
CNPY4	0.576037	0.0455634	DNPEP	2.52525	0.0022945	RTN3	0.550964	0.0045434	TPRG1L	100	1.67653e-16	CNPY4	0.447427	0.0253889	TBC1D5	0.299491	0.00744123
KLC4	0.01	1.69554e-16	COL5A1	0.401445	0.025355	RAB43	2.57069	0.000592261	KCMF1	0.237023	0.00641868	KRT5	0.01	1.1807e-16	DOHH	0.0693674	3.9412e-13
KRT5	0.01	1.69554e-16	MRPL24	0.372301	0.0326984	UBE2O	0.232558	0.00358839	RIPK1	100	1.67653e-16	LARS2	0.208899	0.000152352	PSMB10	100	1.41644e-16
CASP4	1.98807	0.0104909	DNM3	0.0822842	4.40269e-10	KLC4	0.01	1.88972e-16	TRAPPC11	100	1.67653e-16	SCAMP2	0.446229	0.0267877	RAB22A	3.11526	0.0480726
GTF2H4	2.99401	0.0406884	MRPS17	0.495295	0.00143893	KRT5	0.186359	3.50342e-05	SRPK2	100	1.67653e-16	SLC4A7	0.01	1.1807e-16	TPRG1L	100	1.41644e-16
BPIFA1	0.01	1.69554e-16	IGKC	5.78035	1.25953e-06	FABP4	3.19489	3.90524e-05	SMARCE1	0.01	1.67653e-16	ANGPT2	4.83092	0.0241835	SMAD5	0.01	1.41644e-16
LIMS2	3.367	8.0054e-10	EXOSC9	4.44444	0.00197023	GTF2H4	0.01	1.88972e-16	ELP2	100	1.67653e-16	PCYOX1L	6.28931	0.0134375	LYZ	10	1.41644e-16
MPV17	8.84956	4.90002e-06	UQCRH	2.08768	0.0228202	RPS27	1.44718	0.0113401	PTP4A2	0.144865	0.000135742	ASAP2	0.286041	0.00367223	KCMF1	0.123885	0.000472658
VPS25	1.7094	0.0304774	LRRFIP2	3.20513	2.66741e-05	TMEM33	0.718907	0.0374576	GJA1	100	1.67653e-16	DES	100	1.1807e-16	RIPK1	100	1.41644e-16
SLC25A22	0.406174	0.00235495	PPP4R3A	1.8018	0.00833007	ABRACL	0.0717206	2.55106e-10	SYTL4	0.395101	0.0447063	GIT2	0.01	1.1807e-16	TRAPPC11	100	1.41644e-16
CSTB	0.032699	1.69554e-16	KRT5	0.01	1.42291e-16	DES	100	1.88972e-16	ATP5MF	0.56338	0.000743033	PLP2	4.7619	0.0459147	SRPK2	100	1.41644e-16
RPL26	100	1.69554e-16	BST1	0.0291036	1.42291e-16	PLP2	7.93651	5.3974e-14	MYL6B	0.365364	0.00569822	LIMS2	0.0651296	6.59941e-07	SMARCE1	0.01	1.41644e-16
RPL23	1.55039	0.0002919	SCAMP2	0.313185	0.0190333	LIMS2	4.73934	1.88972e-16	STUB1	2.53165	0.0112518	MPV17	0.01	1.1807e-16	CCNYL1	3.84615	0.000659874
CNN2	1.52672	0.02423	RPS27	2.29885	7.06592e-06	PARVB	5.37634	0.00325515	TMEM11	0.400641	0.0443591	LRSAM1	0.01	1.1807e-16	PIP	4.21941	0.000448394
H3-3A; H3-3B	5.74713	1.69554e-16	RPL10	3.31126	1.47613e-06	WASL	0.60024	0.0104322	TANC1	0.01	1.67653e-16	TNPO2	100	1.1807e-16	RHOJ	3.7037	0.0204529
MLKL	1.83486	3.97198e-06	MICAL1	0.01	1.42291e-16	RPL26	100	1.88972e-16	AKAP13	0.314169	0.00384282	WASL	0.450045	0.00743884	MYL6B	0.0602736	1.41644e-16
RAB6D	2.09644	0.0262027	ABRACL	100	1.42291e-16	TFG	0.55991	0.000301371	TRAPPC3	0.47824	0.0392847	RPL26	100	1.1807e-16	SAMD9	0.01	1.41644e-16
CD59	0.719942	0.0403093	DES	100	1.42291e-16	RILPL1	2.24719	8.12483e-06	TBC1D23	100	1.67653e-16	H3-3A; H3-3B	0.438596	0.00367347	PPIL3	3.32226	0.00711767
ELMO2	100	1.69554e-16	NDUFA4	0.571429	0.0384149	SCYL2	0.265111	0.00406472	CHMP2A	0.260688	1.35007e-05	MARCKSL1	0.452489	0.029522	JCHAIN	5.55556	1.15003e-06
LAMP2	1.79533	1.09506e-05	PLP2	0.273448	0.00471239	RAB31	0.135851	5.27583e-11	ATP5MK	3.003	0.0036258	H1-1	6.99301	7.80757e-05	AKAP13	0.339905	0.0181986
TOM1L2	2.10526	0.0333926	NIT1	0.0861252	2.13828e-05	ELMO2	100	1.88972e-16	UBE2D3	3.02115	0.00127047	RILPL1	0.15058	0.00147723	TRAPPC3	0.253614	0.000518878
FNBP1	2.58398	0.0159962	LIMS2	100	1.42291e-16	RPS15	3.59712	9.96551e-05	DHRS9	100	1.67653e-16	RAB31	0.103702	2.80145e-05	TBC1D23	100	1.41644e-16
RPS27L	0.514139	0.00560376	MPV17	0.132468	0.0142892	TOM1L2	3.125	0.0074498	SIPA1	100	1.67653e-16	ELMO2	100	1.1807e-16	CHMP2A	0.143472	7.59481e-09
TMED9	1.74216	0.000125277	RBM26	2.5641	0.0104911	TRIM22	1.87617	0.00529359	DIPK2A	2.5974	0.00655646	BOLA2; BOLA2B	6.45161	1.77605e-11	SHMT1	0.200965	0.0155463
BTF3L4	0.461042	0.00862258	GDF15	0.208812	0.00080837	FAM234A	0.493097	0.0499343	MACROH2A2	0.01	1.67653e-16	RPS15	0.01	1.1807e-16	SYPL1	2.1322	0.0301725
INTS1	5.29101	0.00186632	ANAPC7	3.11526	0.0204103	TMED9	1.5361	0.021316	LSM6	0.519751	0.0208117	SMARCC1	0.01	1.1807e-16	CISD1	4.87805	3.6992e-07
SSR1	1.46413	0.0120148	NOC3L	0.266667	0.0416276	BTF3L4	0.43611	0.000478846	FCHO2	100	1.67653e-16	TOM1L2	4.2735	0.0485452	SIPA1	100	1.41644e-16
TRAPPC11	0.258264	0.024816	ITPRIP	100	1.42291e-16	INTS1	0.01	1.88972e-16	INPPL1	0.01	1.67653e-16	B3GLCT	0.01	1.1807e-16	HACL1	100	1.41644e-16
TSNAX	0.458505	0.0262027	H3-3A; H3-3B	0.149813	1.42291e-16	SCAMP1	0.445038	0.00010979	SMYD5	4.4843	0.00521099	RAB29	2.8169	0.0433954	DCD	0.230734	0.000767076
SMARCE1	0.01	1.69554e-16	TMED3	2.44499	0.00598806	TRABD	2.1645	0.0442615	KRTCAP2	0.01	1.67653e-16	RPS27L	1.9802	0.0228238	LSM6	0.465549	0.026425
METTL1	0.205381	1.34585e-08	MLKL	0.261849	3.34289e-08	WWTR1	2.43309	0.0133939	NUDT16	100	1.67653e-16	FAM234A	0.328192	0.0267877	RNF40	0.216591	0.0466488
TFCP2	2.7027	0.0357956	NOSIP	2.47525	0.0323841	SMARCE1	0.01	1.88972e-16	PARP12	100	1.67653e-16	TMED9	2.93255	0.000331533	FCHO2	100	1.41644e-16
COQ9	100	1.69554e-16	NOL11	2.8169	0.0114403	METTL1	0.285796	0.000135667	RABEP1	0.01	1.67653e-16	BTF3L4	0.0926784	8.00369e-12	AKT2	0.01	1.41644e-16
PIP	0.01	1.69554e-16	H1-1	100	1.42291e-16	ABI3	0.15321	3.06365e-05	ITM2B	0.01	1.67653e-16	PTDSS1	3.90625	0.00153193	RGS3	0.01	1.41644e-16
ATP5MF	1.49254	0.00591548	GTF2F2	2.74725	0.000629176	TFCP2	3.15457	0.000523904	RARS2	8.40336	1.04287e-10	DOHH	5.37634	0.000373837	NUDT16	100	1.41644e-16
JCHAIN	0.295508	0.0482108	LAMP2	0.528262	0.00360007	COQ9	100	1.88972e-16	H3-7	0.01	1.67653e-16	INTS1	0.01	1.1807e-16	UPF2	0.0249091	1.41644e-16
SMPD1	0.462963	0.0235645	LAMTOR4	3.46021	0.000562639	CCDC51	0.117855	1.88972e-16	CDK7	0.01	1.67653e-16	SCAMP1	0.405515	0.00782464	MT-ND2	0.263713	0.00223284
CHMP2A	0.463607	0.0423512	MIPEP	3.11526	2.93687e-05	ARFIP2	0.26476	0.0437265	CTPS2	0.01	1.67653e-16	GTF3C4	0.01	1.1807e-16	ACAD8	100	1.41644e-16
REEP5	1.443	0.0177087	RPS15	100	1.42291e-16	LIMS4	1.84502	0.00469796	WDR4	10.2041	1.61487e-10	SLAIN2	0.01	1.1807e-16	DBR1	0.01	1.41644e-16
LXN	1.81159	0.00217369	RPL28	2.98507	2.17774e-09	LPCAT4	2.7933	0.00893448	BSDC1	0.01	1.67653e-16	SRPK2	0.01	1.1807e-16	EPB41L1	0.01	1.41644e-16
SHMT1	100	1.69554e-16	TOM1L2	0.01	1.42291e-16	PEDS1	0.178063	2.23833e-09	TEX264	0.16787	4.07642e-05	SMARCE1	0.01	1.1807e-16	THBD	0.01	1.41644e-16
CISD1	0.455996	1.21535e-05	COL8A1	0.379219	0.00559762	REEP5	1.51286	0.0293725	GTF2A2	0.198531	0.0213539	AGRN	3.03951	0.0419195	IPO11	100	1.41644e-16
SDR39U1	0.01	1.69554e-16	B3GLCT	2.89855	0.00376361	LXN	1.70068	0.00998218	SELENOH	0.416667	0.0392853	TFCP2	4.09836	0.0261754	KIF1B	0.01	1.41644e-16
MTA3	0.01	1.69554e-16	FAM234A	3.78788	0.000182423	SHMT1	100	1.88972e-16	EXOSC6	0.01	1.67653e-16	COQ9	100	1.1807e-16	MSTO1	0.182482	0.0125022
ASAH1	0.606061	0.00101643	DOHH	0.0533504	1.25702e-14	SYPL1	0.535332	0.00223645	LRRC1	0.01	1.67653e-16	ITPA	0.01	1.1807e-16	LRRC1	0.01	1.41644e-16
BRCC3	100	1.69554e-16	PSMB10	100	1.42291e-16	SUB1	1.57233	0.00339467	CDK13	100	1.67653e-16	MYL6B	7.19424	7.87833e-07	ZG16B	9.17431	1.41644e-16
SSR2	0.295508	2.13264e-05	TPRG1L	100	1.42291e-16	CLCC1	0.394945	0.0437842	VPS37A	0.317259	0.0127703	GLMN	5.68182	0.018279	COMMD8	0.01	1.41644e-16
EPHB3	100	1.69554e-16	SMAD5	0.106998	0.0157897	SDR39U1	4.21941	0.0180782	RPS24	1.94553	0.000306245	EI24	0.172861	2.00963e-11	HDAC6	0.202634	0.0351705
CTR9	0.01	1.69554e-16	SLAIN2	0.01	1.42291e-16	KLHL4	100	1.88972e-16	ZG16B	0.01	1.67653e-16	TANC1	100	1.1807e-16	TGFB1I1	100	1.41644e-16
DCD	0.412201	4.08063e-05	RFC2	3.83142	0.0071539	NAGPA	0.01	1.88972e-16	RBM3	3.93701	3.64956e-08	MBD2	37.037	1.1807e-16	C1QTNF5	2.82486	0.00376372
OXSM	0.01	1.69554e-16	RIPK1	100	1.42291e-16	MTA3	0.01	1.88972e-16	COMMD8	0.01	1.67653e-16	SHMT1	100	1.1807e-16	FASTKD5	18.1818	1.41644e-16
WDR44	5.91716	8.92343e-07	TRAPPC11	100	1.42291e-16	ASAH1	0.535045	1.83484e-06	TGFB1I1	100	1.67653e-16	ABCC4	17.8571	5.22047e-15	TNFAIP8L3	100	1.41644e-16
KRT14	100	1.69554e-16	WWTR1	2.65252	0.0298431	BRCC3	100	1.88972e-16	FASTKD5	0.260485	0.0432665	ATP5MK	0.366703	0.000325299	AHSG	5.31915	0.000126794
INPPL1	3.89105	0.00236035	SRPK2	100	1.42291e-16	SSR2	0.188218	9.7049e-09	NDRG1	0.382117	0.0111453	SUB1	1.9305	0.0377997	FBXL18	0.01	1.41644e-16
TOMM20	3.44828	6.09421e-08	SMARCE1	0.01	1.42291e-16	EPHB3	100	1.88972e-16	ZNF622	100	1.67653e-16	KLHL4	100	1.1807e-16	UBR7	0.01	1.41644e-16
AAMP	100	1.69554e-16	ELP2	100	1.42291e-16	OXSM	0.01	1.88972e-16	OTUD6B	0.01	1.67653e-16	NAGPA	7.75194	0.0029149	EMC7	2.15517	0.0168983
MFN2	0.01	1.69554e-16	VKORC1	0.241721	4.96276e-06	RNF40	0.276855	0.00469796	UBE2V2	100	1.67653e-16	LRCH3	4.78469	0.03995	UBE2V2	100	1.41644e-16
TTC9C	2.03666	0.0454449	GJA1	100	1.42291e-16	GPC1	0.29824	0.0308863	CLPP	0.270051	0.000481445	MTA3	0.01	1.1807e-16	FTSJ1	0.20674	0.0261789
NELFCD	4.56621	3.64398e-08	CCNYL1	3.23625	0.00193197	TMED4	2.42131	0.000742092	FTSJ1	0.142531	0.000755822	ASAH1	0.564334	0.0274778	LZTFL1	0.01	1.41644e-16
TRMT1L	100	1.69554e-16	ITPA	0.01	1.42291e-16	KRT14	100	1.88972e-16	CDK9	0.235849	0.0406056	BRCC3	100	1.1807e-16	DDX20	0.01	1.41644e-16
CRLF3	100	1.69554e-16	RHOJ	5.78035	0.00648466	AKT2	100	1.88972e-16	QRICH1	2.80899	0.00982932	SSR2	0.181521	0.000897697	UEVLD	0.01	1.41644e-16
GTF2A2	0.276472	1.69554e-16	RPL36A	2.38095	0.00584479	PELO	0.540249	0.000655473	TMEM41B	0.01	1.67653e-16	OXSM	0.01	1.1807e-16	ACVRL1	0.01	1.41644e-16
KIF1B	100	1.69554e-16	MRPL43	2.54453	0.0161431	AAMP	100	1.88972e-16	PIP4P1	2.21239	0.0258089	WDR44	4.29185	0.0449124	TNFRSF10D	3.09598	0.0201664
PREPL	100	1.69554e-16	PURA	2.43309	0.0229287	MFN2	0.01	1.88972e-16	TNFRSF10D	0.01	1.67653e-16	QSOX1	0.189036	0.0407756	TMEM14C	3.61011	0.00194868
TAMM41	100	1.69554e-16	COX17	3.663	0.0312361	H3-7	0.427168	0.00424444	CNOT7	0.01	1.67653e-16	KRT14	100	1.1807e-16	SCARA3	3.18471	0.0439128
RBM3	0.369413	0.00089116	EGLN1	0.197278	0.0435732	BSDC1	0.271003	0.0214703	TMEM14C	2.35849	0.0407583	AKT2	100	1.1807e-16	LIG3	100	1.41644e-16
COG6	0.465766	0.0111929	TANC1	8.26446	0.000561409	EPB41L1	100	1.88972e-16	TUT7	100	1.67653e-16	UPF2	62.5	1.1807e-16	MMP1	0.170503	0.000561639
TNFAIP8L3	5.78035	0.000832268	TBC1D23	100	1.42291e-16	TRMT1L	100	1.88972e-16	LIG3	100	1.67653e-16	PELO	0.115955	1.1807e-16	FYCO1	0.224115	0.0292249
ICMT	6.32911	0.00145828	LPCAT3	2.32019	0.0347369	CRLF3	100	1.88972e-16	CCPG1	0.01	1.67653e-16	RAB13	0.221729	9.41416e-06	PRXL2B	0.01	1.41644e-16
ZNF622	0.01	1.69554e-16	RER1	3.02115	0.00309412	GTF2A2	0.128617	1.88972e-16	CD47	0.437828	0.00322845	RABEP1	0.0413428	3.93102e-09	CWC27	100	1.41644e-16
FBXL18	0.01	1.69554e-16	RBM27	0.132679	0.000143686	KIF1B	100	1.88972e-16	PRXL2B	0.168322	0.000338795	AAMP	100	1.1807e-16	EXOSC3	3.26797	0.00205099
SPTBN4	100	1.69554e-16	MBD2	0.523013	0.00469171	PREPL	100	1.88972e-16	SPAG7	100	1.67653e-16	MFN2	0.01	1.1807e-16	SYF2	0.01	1.41644e-16
SLC35E1	3.367	2.28083e-05	SHMT1	0.01	1.42291e-16	TAMM41	100	1.88972e-16	CWC27	100	1.67653e-16	RARS2	6.94444	0.0045291	ZC3H11A	100	1.41644e-16
PIP4K2C	2.89855	0.0482108	CISD1	2.71003	0.00145424	DOCK7	4.83092	0.0101359	MRPS18A	0.287439	0.00920149	CDK7	0.01	1.1807e-16	L3HYPDH	100	1.41644e-16
ATP5IF1	0.01	1.69554e-16	DHRS9	100	1.42291e-16	KIAA2013	0.420521	0.0237928	SYF2	0.01	1.67653e-16	BSDC1	0.186012	0.0306209	TEX261	0.01	1.41644e-16
GIMAP6	100	1.69554e-16	SIPA1	100	1.42291e-16	UQCC3	1.84162	0.00122808	SYNGR2	0.462535	0.0159208	OSGEP	0.01	1.1807e-16	BCL10	0.01	1.41644e-16
VKORC1L1	1.61551	0.00243958	SUMO1	1.95312	0.0335707	COMMD8	0.01	1.88972e-16	DCTD	2.94118	0.00149637	TXNDC12	4.80769	1.06686e-08	SYNM	0.01	1.41644e-16
FUNDC2	100	1.69554e-16	CRYL1	0.290276	0.0443612	SLFN11	0.01	1.88972e-16	EMC8	0.336927	0.0024442	CRLF3	100	1.1807e-16	COMMD2	0.297089	0.000200121
DDX20	0.01	1.69554e-16	MTA3	0.01	1.42291e-16	FASTKD5	100	1.88972e-16	L3HYPDH	100	1.67653e-16	GTF2A2	0.110534	1.1807e-16	POLR3A	100	1.41644e-16
CDC16	2.03252	0.0353592	HACL1	100	1.42291e-16	FBXL18	0.01	1.88972e-16	BCL10	0.01	1.67653e-16	TMED2	3.89105	1.13636e-06	POLR2I	0.01	1.41644e-16
SLC25A29	100	1.69554e-16	EPHB3	100	1.42291e-16	ATP6AP1	0.62383	0.034121	SYNM	0.366569	0.0382427	PREPL	100	1.1807e-16	IRAK4	100	1.41644e-16
GOLM1	0.168691	5.16972e-06	QSOX1	0.01	1.42291e-16	PIP4K2C	3.1348	0.00497877	COMMD2	0.333333	6.8481e-05	LRRC1	100	1.1807e-16	MAGED1	0.01	1.41644e-16
TSPAN9	0.33389	0.000294067	KRT14	0.01	1.42291e-16	ATP5IF1	0.01	1.88972e-16	NFIB	0.250438	3.2117e-07	TAMM41	100	1.1807e-16	GTF2H1	100	1.41644e-16
SCARA3	4.7619	0.00146818	FCHO2	100	1.42291e-16	DTX3L	0.170911	0.000199361	POLR3A	100	1.67653e-16	CDK13	0.01	1.1807e-16	DHX8	0.01	1.41644e-16
GPN1	0.01	1.69554e-16	AKT2	0.01	1.42291e-16	GIMAP6	100	1.88972e-16	UBL4A	0.272777	0.00872545	DPP4	0.01	1.1807e-16	NEFM	0.01	1.41644e-16
LIG3	100	1.69554e-16	GABARAP	5.81395	0.000854615	OS9	16.9492	1.88972e-16	DIMT1	4.11523	2.59646e-05	SPECC1L	0.245821	0.0472183	PTX3	100	1.41644e-16
SCARF1	0.01	1.69554e-16	NUDT16	100	1.42291e-16	CDK9	8.92857	1.88972e-16	MAGED1	0.01	1.67653e-16	DOCK7	11.6279	9.09554e-05	DNAJB12	0.01	1.41644e-16
MACROD1	0.01	1.69554e-16	UPF2	0.0185096	1.42291e-16	FUNDC2	100	1.88972e-16	RABL3	0.243132	0.00688951	RPS24	0.373413	0.000564622	DNAJB2	100	1.41644e-16
FAR1	0.01	1.69554e-16	PELO	2.30415	0.0400168	STARD9	0.478469	0.0165033	DHX8	0.01	1.67653e-16	NDUFB11	0.344828	0.0226185	PLA2G4A	0.204248	0.000254312
UBE2D1	4.36681	3.10863e-06	PARP12	100	1.42291e-16	SLC25A29	100	1.88972e-16	HMGN1	0.253485	0.000491185	LSM12	2.75482	0.0390305	FIBP	0.01	1.41644e-16
HSF1	100	1.69554e-16	ACAD8	100	1.42291e-16	GET4	0.296472	0.0146449	NEFM	0.01	1.67653e-16	UQCC3	0.259202	7.7738e-06	LEO1	100	1.41644e-16
CWC27	100	1.69554e-16	TOMM20	0.234192	0.00135711	ACVRL1	0.01	1.88972e-16	PTX3	100	1.67653e-16	NOP16	32.2581	4.06756e-09	SELENOM	100	1.41644e-16
AAGAB	0.36049	0.00226787	RAB13	9.80392	0.000108528	LIG3	100	1.88972e-16	DNAJB2	100	1.67653e-16	COMMD8	0.01	1.1807e-16	SCOC	100	1.41644e-16
DNAJC17	7.63359	4.54212e-11	RABEP1	8.13008	1.97283e-07	CCPG1	0.01	1.88972e-16	LEO1	100	1.67653e-16	ABCB6	0.01	1.1807e-16	IBA57	0.01	1.41644e-16
ARL6IP1	0.321234	4.61979e-08	FADS2	3.33333	0.000267271	C8orf82	100	1.88972e-16	SELENOM	100	1.67653e-16	COG6	0.387447	0.030748	NCAPG	0.01	1.41644e-16
COL1A1	100	1.69554e-16	H3-7	4.58716	0.0110932	UBE2D1	3.7594	0.000295043	PRKD1	0.01	1.67653e-16	SLFN11	0.01	1.1807e-16	RGS10	100	1.41644e-16
MAGED1	0.01	1.69554e-16	TMEM106B	2.26244	0.00811162	ERBIN	0.302024	0.034121	SCOC	100	1.67653e-16	FASTKD5	100	1.1807e-16	MROH1	0.01	1.41644e-16
GTF2H1	0.01	1.69554e-16	DBR1	0.01	1.42291e-16	CWC27	100	1.88972e-16	DDX31	2.84091	0.0205261	HGH1	0.01	1.1807e-16	CLN8	100	1.41644e-16
ARAP1	100	1.69554e-16	EPB41L1	0.01	1.42291e-16	ZC3H11A	100	1.88972e-16	NADK2	100	1.67653e-16	FBXL18	6.13497	0.0122949	MAN1A1	0.01	1.41644e-16
SEC22A	0.01	1.69554e-16	IPO11	100	1.42291e-16	AAGAB	0.163452	1.96648e-09	CD63	0.17934	0.000414126	SPTBN4	100	1.1807e-16	ENDOG	2.94985	0.0437512
DIP2B	25	1.69554e-16	IGFBP4	2.51256	0.0181838	COG4	100	1.88972e-16	MROH1	0.178699	0.00112961	MARK2	100	1.1807e-16	ATRX	0.01	1.41644e-16
HMGN1	5.18135	8.13498e-06	KIF1B	0.01	1.42291e-16	TTC27	0.01	1.88972e-16	CLN8	100	1.67653e-16	ATP5IF1	0.01	1.1807e-16	NCAPD2	0.01	1.41644e-16
NEFM	100	1.69554e-16	PREPL	0.01	1.42291e-16	BCL10	2.90698	0.0301815	RBM5	0.01	1.67653e-16	BPHL	0.24079	0.0113059	ACOT13	100	1.41644e-16
DNAJB12	0.01	1.69554e-16	LRRC1	0.01	1.42291e-16	DNAJC17	8.54701	6.19075e-07	MAN1A1	0.01	1.67653e-16	DTX3L	0.171292	0.00845389	SNRK	0.01	1.41644e-16
CWC15	0.367918	0.0488939	CLTA	2.84091	8.67556e-09	POLR3A	100	1.88972e-16	NCAPD2	0.01	1.67653e-16	GIMAP6	100	1.1807e-16	LRRC8B	100	1.41644e-16
LEO1	2.47525	0.0168106	CDK13	100	1.42291e-16	COL1A1	100	1.88972e-16	ACOT13	100	1.67653e-16	UBE2V2	100	1.1807e-16	DBT	100	1.41644e-16
PLCD1	0.210305	5.46938e-07	RPS24	0.292569	0.000124275	DIMT1	0.431406	0.0330988	SCO1	0.0602954	9.2689e-11	SMARCA1	100	1.1807e-16	GC	100	1.41644e-16
DCP1A	0.01	1.69554e-16	AHCTF1	0.01	1.42291e-16	TMEM201	100	1.88972e-16	BMP2K	0.168805	0.00484139	IMP4	3.71747	0.00305166	BPIFB1	3.62319	0.026747
NADK2	0.01	1.69554e-16	UQCC3	2.60417	0.00492435	PSPH	1.91205	1.98983e-05	MAPKAPK2	100	1.67653e-16	VKORC1L1	2.05761	0.0429619	KRT73	0.01	1.41644e-16
IBA57	0.270783	2.38982e-05	LAMTOR2	0.209293	0.0129129	HMGN1	7.57576	2.57513e-12	TBPL1	0.01	1.67653e-16	FUNDC2	100	1.1807e-16	NDEL1	100	1.41644e-16
AKAP1	0.01	1.69554e-16	COMMD8	0.01	1.42291e-16	PLCD1	0.131216	1.54138e-10	TRAFD1	100	1.67653e-16	SLC25A29	100	1.1807e-16	LMBRD1	6.66667	8.91377e-08
TFPI2	0.01	1.69554e-16	TGFB1I1	100	1.42291e-16	ARMCX1	0.417885	0.0109459	VPS37B	0.01	1.67653e-16	S100A10	0.596659	0.0282575	UNC93B1	0.01	1.41644e-16
MORF4L1	19.6078	9.58793e-08	CTSL	0.01	1.42291e-16	PRKD1	0.01	1.88972e-16	KRT73	0.01	1.67653e-16	TNFRSF10D	3.83142	0.00201669	RPP40	0.01	1.41644e-16
PBRM1	100	1.69554e-16	FASTKD5	10	5.92855e-12	RNF126	0.01	1.88972e-16	TELO2	100	1.67653e-16	SHROOM4	0.01	1.1807e-16	S100A8	4.2735	0.00407183
RAB33B	100	1.69554e-16	TNFAIP8L3	100	1.42291e-16	HSPA12B	0.258532	0.0432882	STARD3NL	0.25	0.0336768	LIG3	100	1.1807e-16	CHST14	0.01	1.41644e-16
ECSCR	0.01	1.69554e-16	GTF2E2	3.89105	0.0488604	DCAKD	2.83286	0.0330273	DRAP1	1.63399	0.0409614	SMARCD2	0.01	1.1807e-16	TOX4	5.68182	0.00234895
FAM136A	2.5641	1.87051e-14	HGH1	5.12821	1.00862e-05	IBA57	0.289603	0.00201528	ASRGL1	100	1.67653e-16	PLPP1	0.01	1.1807e-16	COX11	0.01	1.41644e-16
CNNM3	100	1.69554e-16	AHSG	3.4965	0.0335707	MT1G	0.642261	0.00856116	ATP11C	0.01	1.67653e-16	SCARF1	0.01	1.1807e-16	MT1H	0.01	1.41644e-16
UXS1	0.01	1.69554e-16	ZNF622	100	1.42291e-16	SCRN2	100	1.88972e-16	TOX4	0.01	1.67653e-16	C8orf82	100	1.1807e-16	PTRH1	0.01	1.41644e-16
ACOT13	0.246975	0.0035126	SCD5	3.15457	0.029864	PSME4	100	1.88972e-16	COX11	6.09756	0.000220587	UBE2D1	4.71698	0.00803386	S100A9	100	1.41644e-16
SNRK	4.08163	0.000764303	SGPL1	10.6383	8.22232e-08	BET1	15.1515	1.88972e-16	MT1H	0.01	1.67653e-16	SPAG7	0.01	1.1807e-16	PGPEP1	0.01	1.41644e-16
ALKBH5	0.250438	0.0420484	SPTBN4	3.48432	0.00107418	AKAP1	0.156937	0.00708301	BRD2	0.01	1.67653e-16	BCKDK	0.01	1.1807e-16	ZNF512	0.01	1.41644e-16
BMP2K	100	1.69554e-16	PPIC	0.376506	0.0225063	TFPI2	0.01	1.88972e-16	S100A9	100	1.67653e-16	CWC27	100	1.1807e-16	ARHGEF17	100	1.41644e-16
TBPL1	0.01	1.69554e-16	ATP5IF1	100	1.42291e-16	MORF4L1	27.027	3.15407e-12	NDUFB3	0.346741	0.0110311	SYF2	100	1.1807e-16	PPP6R1	0.149858	0.000139858
KRT73	100	1.69554e-16	BPHL	0.227376	0.0244383	MAN1A1	100	1.88972e-16	ARFRP1	100	1.67653e-16	RABGGTB	4.04858	0.000182627	SDHD	0.145815	0.000530341
ARMC10	5.02513	5.45626e-05	GIMAP6	100	1.42291e-16	UTP4	0.313381	0.0254643	GGPS1	100	1.67653e-16	DCTD	2.55102	0.010914	YIPF2	3.64964	0.0434594
LMBRD1	4.13223	2.33441e-11	UBE2V2	100	1.42291e-16	CNNM3	100	1.88972e-16	MT-CO1	100	1.67653e-16	ZC3H11A	100	1.1807e-16	ADAMTS4	100	1.41644e-16
RIOX1	100	1.69554e-16	CDK9	2.94985	0.0132202	ATRX	3.81679	0.012418	ZNF512	0.01	1.67653e-16	TTC27	0.01	1.1807e-16	COG2	0.358809	0.00181893
RABIF	100	1.69554e-16	SRP9	0.0781677	5.92322e-14	UXS1	0.01	1.88972e-16	ARL6IP6	2.5	0.00971779	SPATS2L	0.226244	0.0283767	LIMK2	0.01	1.41644e-16
UBR5	100	1.69554e-16	STARD9	2.50627	0.0192726	RPS29	1.5083	0.0203757	ARHGEF17	100	1.67653e-16	SYNM	100	1.1807e-16	A2M	100	1.41644e-16
ZDHHC21	2	0.022042	PIGG	2.87356	0.0263571	NELFA	3.7594	0.0437265	ANAPC4	100	1.67653e-16	NFIB	8.84956	2.27682e-08	CCDC90B	100	1.41644e-16
EHBP1L1	0.01	1.69554e-16	MRPS15	3.71747	0.037148	ACOT13	2.00803	0.00191421	MCAT	0.01	1.67653e-16	ARL6IP1	0.307503	9.58325e-05	LAPTM4A	0.01	1.41644e-16
BORCS6	0.01	1.69554e-16	FAF1	0.0922935	0.00179574	ALKBH5	0.236128	0.0371172	PPP6R1	0.244559	0.0018958	POLR2I	0.01	1.1807e-16	MOB2	0.01	1.41644e-16
ATP11C	0.495295	0.0488939	TNFRSF10D	2.71003	0.0123158	BMP2K	100	1.88972e-16	MIEF1	0.01	1.67653e-16	TIMM21	100	1.1807e-16	NHEJ1	0.01	1.41644e-16
COX11	0.01	1.69554e-16	FN3KRP	2.89855	0.0211082	CYB561D2	100	1.88972e-16	ATP5F1E	0.501002	0.0153815	DIMT1	0.268817	0.0283767	ALG13	100	1.41644e-16
BRD2	100	1.69554e-16	SHROOM4	100	1.42291e-16	TBPL1	0.01	1.88972e-16	DUSP12	100	1.67653e-16	MRM3	0.01	1.1807e-16	TRIM5	100	1.41644e-16
ARHGEF17	3.57143	2.79561e-10	TMEM14C	0.01	1.42291e-16	WDR48	0.01	1.88972e-16	YIPF2	5.2356	0.00506207	RPIA	0.202429	0.0120822	RBBP6	3.77358	0.0340519
TMEM167A	1.61551	0.022486	GPN1	0.01	1.42291e-16	KRT73	100	1.88972e-16	ADAMTS4	100	1.67653e-16	DDX49	29.4118	1.1807e-16	EHHADH	0.01	1.41644e-16
RPS28	1.38504	0.0440903	LIG3	100	1.42291e-16	LCLAT1	0.301477	7.02751e-10	KHDRBS3	4.40529	1.98714e-05	TMEM201	100	1.1807e-16	NUDT16L1	0.01	1.41644e-16
NDUFB1	4.7619	2.71032e-07	SMARCD2	100	1.42291e-16	LMBRD1	5.31915	1.88972e-16	LIMK2	0.01	1.67653e-16	MAP2K4	18.8679	1.1807e-16	STK39	100	1.41644e-16
MTLN	100	1.69554e-16	SCARF1	100	1.42291e-16	RIOX1	100	1.88972e-16	TRMT11	100	1.67653e-16	HMGN1	5.84795	0.00985398	ATP6V0C	0.01	1.41644e-16
DUSP12	100	1.69554e-16	MMP1	0.147059	0.00174135	RABIF	100	1.88972e-16	ALG13	100	1.67653e-16	NEFM	100	1.1807e-16	MTRF1L	100	1.41644e-16
OSTC	2.1692	3.31562e-09	UBE2D1	0.34118	0.0416742	UNC93B1	0.01	1.88972e-16	NCDN	0.235571	0.0257403	DNAJB12	0.01	1.1807e-16	AFG2B	100	1.41644e-16
COG2	3.4965	5.69933e-07	PRXL2B	0.01	1.42291e-16	VPS52	3.23625	0.0245016	TMEM209	100	1.67653e-16	CWC15	0.223814	0.0434735	STX3	100	1.41644e-16
TRMT11	0.01	1.69554e-16	SPAG7	100	1.42291e-16	COMMD7	100	1.88972e-16	STK39	100	1.67653e-16	LEO1	0.24079	0.0414738	TIMM17A	100	1.41644e-16
A2M	0.01	1.69554e-16	CWC27	100	1.42291e-16	CHST14	0.303767	0.0370228	GXYLT1	0.179244	0.0114582	SELENOM	0.01	1.1807e-16	MTMR12	0.01	1.41644e-16
DENND4C	100	1.69554e-16	EXOSC3	3.40136	0.000956689	BRD2	100	1.88972e-16	CEP41	0.01	1.67653e-16	PLCD1	0.213675	0.015681	ITIH2	100	1.41644e-16
CCDC90B	0.01	1.69554e-16	DCTD	3.1746	0.00101071	S100A9	100	1.88972e-16	ATP6V0C	5.15464	0.00049369	MTG1	0.01	1.1807e-16	CNOT3	100	1.41644e-16
TSC22D1	0.01	1.69554e-16	ZC3H11A	100	1.42291e-16	NDUFB3	0.480307	0.0452258	MTRF1L	100	1.67653e-16	PRKD1	0.01	1.1807e-16	ANKRD28	100	1.41644e-16
GLT8D1	5.61798	7.58515e-11	L3HYPDH	100	1.42291e-16	ISY1	2.69542	0.0241196	RPP38	0.01	1.67653e-16	NADK2	0.01	1.1807e-16	ABCB7	3.22581	0.0190978
MOB2	2.5974	0.00103284	TEX261	0.01	1.42291e-16	ZNF512	100	1.88972e-16	AFG2B	100	1.67653e-16	SMAP	0.01	1.1807e-16	TCEAL4	0.01	1.41644e-16
NHEJ1	0.01	1.69554e-16	SYNM	0.193461	0.0216942	ARHGEF17	0.234687	0.000120741	STX3	100	1.67653e-16	MT1G	1.91205	0.023683	SDAD1	100	1.41644e-16
SPG7	100	1.69554e-16	NFIB	0.0725005	5.31385e-14	NDUFB1	5.10204	5.39831e-09	MEA1	0.01	1.67653e-16	SCRN2	100	1.1807e-16	PKIA	0.01	1.41644e-16
GPHN	0.01	1.69554e-16	POLR2I	0.01	1.42291e-16	SDHD	100	1.88972e-16	RIDA	0.01	1.67653e-16	PSME4	100	1.1807e-16	DCK	0.01	1.41644e-16
TRIM5	5.71429	0.000789881	IRAK4	100	1.42291e-16	DUSP12	100	1.88972e-16	MECP2	0.01	1.67653e-16	KRR1	3.98406	0.0130786	MEPCE	0.01	1.41644e-16
SLC35A1	0.01	1.69554e-16	MAGED1	0.01	1.42291e-16	ADAMTS4	0.01	1.88972e-16	DIS3L2	0.215936	8.81124e-06	BET1	14.7059	1.84177e-12	GTPBP6	0.01	1.41644e-16
NUDT16L1	100	1.69554e-16	GTF2H1	100	1.42291e-16	HEATR5A	0.183284	0.0174205	CNOT3	100	1.67653e-16	AKAP1	0.01	1.1807e-16	CKS1B	0.01	1.41644e-16
STX3	0.01	1.69554e-16	SPPL2A	0.370508	0.0181838	COG2	3.30033	1.55874e-08	ANKRD28	100	1.67653e-16	TFPI2	0.01	1.1807e-16	MED4	100	1.41644e-16
FAP	0.0974564	4.41402e-10	RABL3	0.182149	0.0142712	CARD6	0.01	1.88972e-16	TCEAL4	0.01	1.67653e-16	MORF4L1	15.3846	1.27744e-05	RBM12B	0.01	1.41644e-16
ASAP1	2.93255	4.97964e-09	DHX8	0.01	1.42291e-16	CCDC90B	0.01	1.88972e-16	PKIA	0.01	1.67653e-16	RGS10	0.0982222	0.000370847	HTT	0.01	1.41644e-16
CLN6	0.01	1.69554e-16	ARAP1	0.01	1.42291e-16	SPG7	100	1.88972e-16	DCK	0.01	1.67653e-16	PBRM1	100	1.1807e-16	B3GALT6	0.01	1.41644e-16
PKIA	0.01	1.69554e-16	MAP2K4	100	1.42291e-16	GPHN	0.01	1.88972e-16	GLIPR1	0.01	1.67653e-16	RAB33B	100	1.1807e-16	ENY2	100	1.41644e-16
PTGR3	0.01	1.69554e-16	HMGN1	0.21925	0.00141377	NUDT16L1	100	1.88972e-16	MAN2C1	100	1.67653e-16	ECSCR	0.01	1.1807e-16	GRK5	3.59712	0.0469979
DCK	1.93798	0.0313816	RPL29	2.09205	0.00265622	CCDC43	0.20496	0.00274295	RGL2	100	1.67653e-16	MAN1A1	100	1.1807e-16	WDR55	0.01	1.41644e-16
SUMO3	2.1978	4.10407e-07	DNAJB2	100	1.42291e-16	AFG2B	100	1.88972e-16	RABAC1	100	1.67653e-16	ZNF346	0.01	1.1807e-16	RGL2	100	1.41644e-16
MEPCE	0.01	1.69554e-16	FIBP	0.01	1.42291e-16	STX3	0.01	1.88972e-16	CDK2AP1	0.248385	4.37758e-05	UTP4	0.01	1.1807e-16	TMEM65	2.89017	0.000363153
MED4	0.01	1.69554e-16	LEO1	100	1.42291e-16	FAP	0.0648635	2.65217e-13	AGAP3	0.01	1.67653e-16	CNNM3	100	1.1807e-16	CDK2AP1	0.01	1.41644e-16
FUCA1	3.19489	0.0095921	PRKD1	0.01	1.42291e-16	FDX1	2.17865	0.00197142	GRIPAP1	0.310752	0.00186392	MIF	0.449843	0.000115725	RALGAPA2	0.222767	0.0374715
DAP	0.01	1.69554e-16	SCOC	100	1.42291e-16	ASAP1	2.57732	6.65049e-07	ALG6	100	1.67653e-16	PPP4R2	100	1.1807e-16	AGAP3	0.01	1.41644e-16
TSC22D4	0.01	1.69554e-16	RNF126	0.01	1.42291e-16	CLN6	0.174948	1.71407e-06	RBBP5	0.01	1.67653e-16	YPEL5	0.01	1.1807e-16	ALG6	100	1.41644e-16
TMED5	2.63158	0.000694504	NADK2	100	1.42291e-16	RUSF1	0.273523	0.0169055	FBXL20	100	1.67653e-16	UXS1	0.01	1.1807e-16	FBXL20	100	1.41644e-16
GLIPR1	100	1.69554e-16	IBA57	0.01	1.42291e-16	PKIA	0.01	1.88972e-16	SH3KBP1	0.24266	0.00363488	COX7A1	15.1515	2.71104e-07	SH3KBP1	0.177242	0.00148388
B3GALT6	0.219732	0.0313816	MT1G	2.83286	0.00513773	DCK	2.41546	2.40802e-07	SBNO1	100	1.67653e-16	NELFA	10.2041	0.000292741	CALCOCO1	100	1.41644e-16
KRT85	100	1.69554e-16	NCAPG	0.01	1.42291e-16	SUMO3	2.849	1.88972e-16	RIT1	0.01	1.67653e-16	PCF11	0.01	1.1807e-16	MOSPD2	100	1.41644e-16
GRK5	0.01	1.69554e-16	RGS10	100	1.42291e-16	MEPCE	0.01	1.88972e-16	CALCOCO1	100	1.67653e-16	RSPRY1	100	1.1807e-16	MAPK8	100	1.41644e-16
WDR55	0.01	1.69554e-16	CLN8	100	1.42291e-16	GTPBP6	100	1.88972e-16	IWS1	0.289939	2.94343e-06	DBT	100	1.1807e-16	CRIM1	0.222469	0.000556637
TGFBR2	0.218675	0.00392904	ECSCR	100	1.42291e-16	TSC22D4	0.227635	0.00335298	COX6C	0.502765	0.00112538	BMP2K	100	1.1807e-16	WTAP	100	1.41644e-16
RGL2	100	1.69554e-16	FAM136A	0.245158	5.63861e-06	SNX17	0.259202	0.0142666	COA5	0.01	1.67653e-16	CYB561D2	100	1.1807e-16	CCZ1B	0.273	0.0397572
TMEM65	2.99401	4.49126e-05	MAN1A1	0.01	1.42291e-16	TMED5	0.366032	0.00936309	FMC1	0.491642	0.0380248	UBAC2	0.01	1.1807e-16	TM4SF18	0.01	1.41644e-16
NKIRAS2	0.01	1.69554e-16	SPATS2	100	1.42291e-16	GLIPR1	100	1.88972e-16	MAPK8	100	1.67653e-16	TRAFD1	0.01	1.1807e-16	WDR74	3.69004	0.0342652
GSTT1	0.01	1.69554e-16	TMEM59	3.84615	0.0215191	RABAC1	0.01	1.88972e-16	CRIM1	0.327761	0.00625639	AAR2	100	1.1807e-16	ARK2N	100	1.41644e-16
RABAC1	0.01	1.69554e-16	CALML5	0.01	1.42291e-16	TRRAP	100	1.88972e-16	WDR74	5.61798	5.94306e-05	KRT73	100	1.1807e-16	ARGLU1	100	1.41644e-16
CDK2AP1	7.29927	4.49126e-05	NCAPD2	0.01	1.42291e-16	PLSCR1	100	1.88972e-16	INTS5	100	1.67653e-16	LCLAT1	0.136129	4.23646e-12	INTS14	0.100402	0.000183792
RALGAPA2	5.07614	0.000870301	PPAN	0.01	1.42291e-16	SELENOT	0.01	1.88972e-16	TMEM97	0.234962	0.000351076	NDEL1	100	1.1807e-16	UBL5	100	1.41644e-16
AGAP3	3.84615	0.0356623	ACOT13	100	1.42291e-16	RIT1	0.01	1.88972e-16	RSL24D1	0.01	1.67653e-16	RIOX1	100	1.1807e-16	CADPS	0.183486	0.00857618
TRRAP	100	1.69554e-16	PCF11	0.01	1.42291e-16	CALCOCO1	100	1.88972e-16	CREBBP	0.01	1.67653e-16	UBR5	100	1.1807e-16	MRPL33	100	1.41644e-16
GRIPAP1	0.378788	0.00980719	LRRC8B	100	1.42291e-16	GGA3	0.01	1.88972e-16	PLA2G15	0.01	1.67653e-16	ZDHHC21	2.46914	0.00598264	YY1	100	1.41644e-16
PTPRK	0.01	1.69554e-16	RSPRY1	0.01	1.42291e-16	WWP2	100	1.88972e-16	MRPL33	100	1.67653e-16	EHBP1L1	0.01	1.1807e-16	SAT2	100	1.41644e-16
ABCB1	3.0581	0.0321974	DBT	100	1.42291e-16	MOSPD2	0.01	1.88972e-16	YY1	100	1.67653e-16	BORCS6	0.01	1.1807e-16	GPKOW	0.01	1.41644e-16
VTN	2.90698	0.0210262	MAPKAPK2	100	1.42291e-16	PDPK1	0.0792142	1.33454e-08	SAT2	100	1.67653e-16	TELO2	0.01	1.1807e-16	ATOX1	0.336247	0.0279112
CHMP3	0.335233	0.000182885	KRT73	0.01	1.42291e-16	COX6C	1.51515	0.00303701	ANKS1A	0.01	1.67653e-16	COMMD7	100	1.1807e-16	ANKS1A	0.01	1.41644e-16
POLD1	100	1.69554e-16	LMBRD1	0.01	1.42291e-16	SRSF8	1.71233	2.36053e-05	ZNF22	0.0531152	2.20548e-09	ASRGL1	100	1.1807e-16	SLPI	100	1.41644e-16
TOMM7	4.7619	0.0150715	SNRPB	0.299133	1.63626e-05	B3GAT3	0.01	1.88972e-16	RALBP1	100	1.67653e-16	ATP11C	0.162866	0.00163763	NEMP1	0.202102	8.94636e-06
IFIT5	100	1.69554e-16	ZDHHC21	0.358038	0.0242861	SERPINC1	0.219491	0.012418	NEMP1	0.137722	6.75642e-13	TOX4	0.238493	0.038049	PTMS	5.71429	1.68045e-09
CALCOCO1	100	1.69554e-16	BORCS6	100	1.42291e-16	TMEM97	0.369004	0.001508	PTMS	0.202061	0.00160778	MT1H	4.90196	0.00906444	RTN1	100	1.41644e-16
GGA3	0.01	1.69554e-16	RPP40	0.01	1.42291e-16	UTP3	0.01	1.88972e-16	SRFBP1	0.01	1.67653e-16	UBTD2	11.1111	2.71458e-10	SRFBP1	0.108909	0.000156389
IWS1	0.01	1.69554e-16	COMMD7	0.01	1.42291e-16	HMG20A	0.01	1.88972e-16	AK6	0.01	1.67653e-16	BRD2	100	1.1807e-16	NIPA1	100	1.41644e-16
MOSPD2	0.01	1.69554e-16	MRPL30	4.21941	0.0241877	UBL5	4.6729	0.0014283	KIDINS220	3.77358	0.0150654	S100A9	100	1.1807e-16	LZTS2	100	1.41644e-16
SRSF8	2.2779	3.03555e-11	TOX4	4.6729	0.0159776	TRAPPC2L	3.16456	0.0293725	PDE3A	100	1.67653e-16	IL33	0.01	1.1807e-16	AK6	0.01	1.41644e-16
PPAT	0.366435	0.00666263	MOB3A	0.223364	0.0136151	PRTFDC1	100	1.88972e-16	PTPRG	0.144363	6.20887e-05	CREB1	0.325945	0.000245449	TCP11L1	100	1.41644e-16
POLR1E	100	1.69554e-16	S100A9	100	1.42291e-16	CUTC	4.85437	0.00141037	CAMSAP2	3.3557	0.00136928	MT-CO1	100	1.1807e-16	MIER1	0.01	1.41644e-16
MRPS16	100	1.69554e-16	NDUFB3	0.19604	0.000124275	SLPI	0.01	1.88972e-16	ARMC9	100	1.67653e-16	DNLZ	0.01	1.1807e-16	TRIM65	0.01	1.41644e-16
PTGS2	0.541419	0.00465208	GGPS1	100	1.42291e-16	KRI1	100	1.88972e-16	TBC1D1	100	1.67653e-16	ARHGEF17	0.01	1.1807e-16	TBC1D1	100	1.41644e-16
UTP3	0.01	1.69554e-16	MT-CO1	100	1.42291e-16	RALBP1	0.01	1.88972e-16	ETNK1	0.01	1.67653e-16	TMEM167A	0.380373	0.00500963	STARD3	100	1.41644e-16
HMG20A	0.01	1.69554e-16	ANAPC4	100	1.42291e-16	CST3	2.24719	0.0285359	STARD3	100	1.67653e-16	ANAPC4	0.01	1.1807e-16	CRYZL1	100	1.41644e-16
ANKRD13A	4.38596	0.00436982	CD151	2.26757	0.00344877	PTMS	0.231214	1.88972e-16	CRYZL1	100	1.67653e-16	NCS1	0.197044	0.0472674	RABL2A	0.01	1.41644e-16
CUTC	4.83092	0.0093586	SDHD	0.0660895	0.000149681	NIPA1	100	1.88972e-16	FYTTD1	0.189753	9.21052e-07	MTLN	100	1.1807e-16	FYTTD1	0.245519	0.000549761
GTF2A1	4.46429	5.40059e-06	ADAMTS4	100	1.42291e-16	MALL	0.213584	0.0496548	DCTN5	100	1.67653e-16	DUSP12	100	1.1807e-16	DCTN5	100	1.41644e-16
HEATR3	3.663	2.50242e-06	COG2	0.246184	3.42368e-05	TCP11L1	0.01	1.88972e-16	C1orf174	0.01	1.67653e-16	PAK4	2.68097	0.033446	ZC3H7A	100	1.41644e-16
SLPI	0.01	1.69554e-16	NOL10	0.01	1.42291e-16	YIPF6	0.196232	0.000496429	MTCL1	100	1.67653e-16	NOL10	0.01	1.1807e-16	SMARCAD1	0.01	1.41644e-16
ZNF706	2.23714	0.0283107	TRMT11	100	1.42291e-16	MIER1	0.01	1.88972e-16	LOXHD1	0.01	1.67653e-16	CARD6	0.01	1.1807e-16	TAGLN3	0.01	1.41644e-16
KRI1	100	1.69554e-16	LAPTM4A	0.0864977	2.45376e-07	ZNF205	100	1.88972e-16	CTBS	100	1.67653e-16	A2M	0.01	1.1807e-16	SLC19A1	0.01	1.41644e-16
CHD9	2.21239	0.0171803	NHEJ1	0.01	1.42291e-16	FOXK1	0.01	1.88972e-16	CDC42SE1	100	1.67653e-16	CCDC90B	0.01	1.1807e-16	C1orf174	0.01	1.41644e-16
PTMS	0.542888	6.17274e-06	SPG7	0.01	1.42291e-16	KIDINS220	4.80769	0.000569783	DPYSL4	100	1.67653e-16	LAPTM4A	100	1.1807e-16	CTBS	100	1.41644e-16
SHOC2	0.01	1.69554e-16	TRIM5	100	1.42291e-16	PDE3A	100	1.88972e-16	KRT71	0.01	1.67653e-16	GATAD2B	3.19489	0.0198094	CDC42SE1	100	1.41644e-16
FAM91A1	4.90196	0.000138053	RBBP6	4.23729	0.0112699	CAMSAP2	0.188644	0.000525545	PEAK1	0.01	1.67653e-16	GABARAPL2	0.01	1.1807e-16	KRT71	0.281452	0.0468892
SRFBP1	0.01	1.69554e-16	EHHADH	0.01	1.42291e-16	WASF1	0.075815	1.88972e-16	RSF1	100	1.67653e-16	CGGBP1	0.01	1.1807e-16	CDKN2AIPNL	100	1.41644e-16
NIPA1	100	1.69554e-16	TMEM209	100	1.42291e-16	MIEN1	3.30033	0.000497717	CDKN2AIPNL	100	1.67653e-16	RBBP6	0.01	1.1807e-16	VMA21	100	1.41644e-16
MALL	0.01	1.69554e-16	ATP6V0C	0.01	1.42291e-16	SCLY	0.01	1.88972e-16	VMA21	100	1.67653e-16	SLC35A1	0.01	1.1807e-16	SLC11A2	100	1.41644e-16
TCP11L1	0.01	1.69554e-16	MTRF1L	100	1.42291e-16	NSMCE3	100	1.88972e-16	DGUOK	0.01	1.67653e-16	STK39	100	1.1807e-16	KDM3B	100	1.41644e-16
MIER1	0.01	1.69554e-16	SLC7A5	2.58398	0.0173134	STARD3	0.01	1.88972e-16	POLD3	0.01	1.67653e-16	CEP41	4.69484	0.0480856	CCDC25	0.01	1.41644e-16
ZNF205	100	1.69554e-16	STX3	100	1.42291e-16	NBPF7P	0.299043	0.0318395	CCDC25	0.01	1.67653e-16	AFG2B	100	1.1807e-16	AIF1L	100	1.41644e-16
RALGAPB	0.01	1.69554e-16	COA7	100	1.42291e-16	MED27	100	1.88972e-16	CNOT2	100	1.67653e-16	STX3	0.01	1.1807e-16	MTHFD2	100	1.41644e-16
FOXK1	0.01	1.69554e-16	FDX1	3.50877	0.00120547	DAXX	0.277855	0.000854647	AIF1L	100	1.67653e-16	CNOT4	100	1.1807e-16	INTS13	100	1.41644e-16
KIDINS220	6.99301	1.13126e-05	ASAP1	100	1.42291e-16	SMARCAD1	100	1.88972e-16	F8A1; F8A2; F8A3	0.01	1.67653e-16	COA7	0.01	1.1807e-16	AP4S1	0.215146	0.0480726
PDE3A	100	1.69554e-16	ANKRD28	100	1.42291e-16	SLC31A1	0.292312	0.00321883	MTHFD2	100	1.67653e-16	MEA1	0.01	1.1807e-16	COA4	0.01	1.41644e-16
RBM45	0.01	1.69554e-16	PKIA	0.01	1.42291e-16	VEPH1	100	1.88972e-16	COA4	0.01	1.67653e-16	FAP	0.0841893	1.54117e-05	TRAPPC10	0.01	1.41644e-16
PTPRG	0.01	1.69554e-16	PTGR3	0.01	1.42291e-16	UQCR11	0.01	1.88972e-16	TRAPPC10	0.01	1.67653e-16	ASAP1	0.135446	5.17931e-07	CHKB	100	1.41644e-16
WASF1	0.12025	1.69554e-16	MEPCE	0.01	1.42291e-16	CERCAM	0.01	1.88972e-16	TREX1	0.01	1.67653e-16	CLN6	0.174186	0.00640031	ZNF800	100	1.41644e-16
GALT	3.41297	0.00018642	CKS1B	0.01	1.42291e-16	TRIM3	3.42466	0.0131361	MLST8	0.01	1.67653e-16	ITIH2	100	1.1807e-16	ADPRH	0.01	1.41644e-16
SCLY	0.01	1.69554e-16	MED4	100	1.42291e-16	POLD3	0.227324	0.000166648	TLE5	0.01	1.67653e-16	CNOT3	0.01	1.1807e-16	ORAI1	100	1.41644e-16
RFC5	5.81395	0.000788719	METTL13	0.01	1.42291e-16	SVIP	0.403551	0.0320083	GPRC5B	0.01	1.67653e-16	DCK	14.9254	1.1807e-16	B4GALT7	7.29927	1.90856e-07
ETNK1	0.01	1.69554e-16	HTT	0.01	1.42291e-16	CNOT2	0.29274	0.033305	CPTP	100	1.67653e-16	SUMO3	5.78035	5.41061e-14	TRIM38	0.01	1.41644e-16
NSMCE3	100	1.69554e-16	DNAH9	2.53165	0.0161103	AIF1L	3.43643	0.000217229	TK2	100	1.67653e-16	MEPCE	0.01	1.1807e-16	GTF3C2	0.01	1.41644e-16
FYTTD1	0.01	1.69554e-16	TRIM4	0.01	1.42291e-16	SFT2D2	0.144092	0.000347671	CD58	0.34626	0.000531313	GTPBP6	100	1.1807e-16	RB1	0.172771	0.0126921
BLOC1S2	0.01	1.69554e-16	RGL2	100	1.42291e-16	CELA3B	0.01	1.88972e-16	ARHGAP24	10.989	4.82392e-14	CKS1B	0.01	1.1807e-16	SIRT5	0.01	1.41644e-16
DCTN5	0.01	1.69554e-16	RABAC1	100	1.42291e-16	INTS13	0.01	1.88972e-16	POLA2	100	1.67653e-16	MED4	0.167056	0.0171337	DTNA	0.01	1.41644e-16
MED27	100	1.69554e-16	CDK2AP1	0.02886	3.151e-15	TREX1	100	1.88972e-16	MGP	0.189358	0.000691036	HTT	100	1.1807e-16	MTMR2	100	1.41644e-16
TSSC4	0.01	1.69554e-16	TRRAP	0.01	1.42291e-16	RNASEH2C	0.01	1.88972e-16	COX7C	5.58659	4.08823e-07	GLIPR1	100	1.1807e-16	PNPLA8	100	1.41644e-16
TAGLN3	4.65116	0.00525445	ALG6	100	1.42291e-16	TK2	100	1.88972e-16	PNPLA8	100	1.67653e-16	KRT85	100	1.1807e-16	PKD2	100	1.41644e-16
NME7	100	1.69554e-16	FBXL20	100	1.42291e-16	ASH2L	100	1.88972e-16	PKD2	100	1.67653e-16	DNAH9	3.21543	0.0278722	PACC1	100	1.41644e-16
CTBS	0.01	1.69554e-16	VTN	0.27933	0.0133465	TMEM68	100	1.88972e-16	TSPYL1	100	1.67653e-16	TGFBR2	0.185254	0.0181762	TSPYL1	100	1.41644e-16
UQCR11	0.01	1.69554e-16	MGAT4B	0.01	1.42291e-16	BTD	3.02115	0.00426327	BNIP3L	0.117233	2.37171e-06	RGL2	100	1.1807e-16	BNIP3L	0.01	1.41644e-16
DPYSL4	100	1.69554e-16	SH3KBP1	0.206569	0.0323023	TIMP2	100	1.88972e-16	SPHK1	100	1.67653e-16	RNF170	100	1.1807e-16	SPHK1	100	1.41644e-16
CKS2	100	1.69554e-16	WRAP53	0.01	1.42291e-16	GTF3C2	100	1.88972e-16	LMCD1	0.01	1.67653e-16	TMEM65	3.87597	5.60287e-05	LMCD1	0.01	1.41644e-16
CDKN2AIPNL	0.01	1.69554e-16	THOC7	4	0.0254439	POLA2	0.01	1.88972e-16	SMN1; SMN2	0.01	1.67653e-16	GSTT1	0.234852	0.04717	GAS2L1	0.01	1.41644e-16
XPC	0.01	1.69554e-16	RIT1	0.01	1.42291e-16	SHPK	0.01	1.88972e-16	SNRPF	0.475059	0.0105801	RALGAPA2	5.02513	0.035424	SMN1; SMN2	0.01	1.41644e-16
POLD3	0.142005	1.74673e-06	CHMP1A	2.48139	0.0108107	PNPLA8	100	1.88972e-16	CEP295	11.9048	1.67653e-16	AGAP3	13.1579	1.78449e-05	SSBP3	100	1.41644e-16
SLC11A2	100	1.69554e-16	CALCOCO1	100	1.42291e-16	PKD2	3.33333	0.0153083	USP12	100	1.67653e-16	TRRAP	100	1.1807e-16	PRKAB2	100	1.41644e-16
SVIP	0.289268	0.000155481	WWP2	0.01	1.42291e-16	RFC1	0.01	1.88972e-16	PEX13	0.01	1.67653e-16	ABCB1	0.01	1.1807e-16	CGNL1	0.01	1.41644e-16
CCDC25	0.01	1.69554e-16	IWS1	0.139353	6.87651e-09	BNIP3L	100	1.88972e-16	THADA	0.282167	0.00343257	POLD1	100	1.1807e-16	SLC38A10	100	1.41644e-16
CNOT2	4.5045	2.09238e-06	MOSPD2	100	1.42291e-16	CASTOR1	100	1.88972e-16	CDH2	100	1.67653e-16	SELENOT	0.176429	0.00612882	CEP295	3.37838	3.2755e-05
SFT2D2	0.01	1.69554e-16	SRSF8	2.82486	1.83422e-07	GALNT10	100	1.88972e-16	TMA7B	0.213812	0.00294605	WRAP53	100	1.1807e-16	USP12	100	1.41644e-16
INTS13	0.01	1.69554e-16	SMIM11	0.01	1.42291e-16	SMN1; SMN2	0.01	1.88972e-16	TRAPPC6A	0.01	1.67653e-16	SBNO1	100	1.1807e-16	PEX13	0.01	1.41644e-16
SNX29	16.3934	6.43955e-10	MAPK8	100	1.42291e-16	TYSND1	100	1.88972e-16	CWC25	100	1.67653e-16	RIT1	0.01	1.1807e-16	MON1B	0.01	1.41644e-16
SLC15A4	0.01	1.69554e-16	MRPL35	0.01	1.42291e-16	COL4A6	100	1.88972e-16	MYH16	0.01	1.67653e-16	GGA3	0.01	1.1807e-16	THADA	0.29163	0.0411635
POLG2	100	1.69554e-16	WTAP	100	1.42291e-16	FLAD1	100	1.88972e-16	NPIPB6	12.3457	1.78574e-08	WWP2	100	1.1807e-16	CDH2	100	1.41644e-16
TREX1	100	1.69554e-16	USP13	0.198295	0.0445464	MRGBP	0.01	1.88972e-16	SP3	100	1.67653e-16	IWS1	17.8571	3.8655e-13	RCC1L	0.01	1.41644e-16
CPTP	0.01	1.69554e-16	WWP1	100	1.42291e-16	PTPRF	0.01	1.88972e-16	E5	0.378358	0.0077221	MOSPD2	0.01	1.1807e-16	TMA7B	0.177431	0.00907407
RNASEH2C	0.01	1.69554e-16	INTS5	100	1.42291e-16	CGNL1	0.01	1.88972e-16	DDX10	0.01	1.67653e-16	SRSF8	19.6078	1.1807e-16	TRIM16	100	1.41644e-16
TK2	100	1.69554e-16	RSL24D1	0.01	1.42291e-16	SLC38A10	0.44603	0.0171458	ALG8	0.01	1.67653e-16	MRRF	0.221141	0.0241612	RICTOR	0.01	1.41644e-16
ASH2L	100	1.69554e-16	FRG1	0.01	1.42291e-16	MON1B	0.01	1.88972e-16	RETREG2	0.01	1.67653e-16	SRGN	0.01	1.1807e-16	CWC25	100	1.41644e-16
ZNF800	100	1.69554e-16	PLA2G15	0.01	1.42291e-16	CDH2	100	1.88972e-16	NFRKB	0.01	1.67653e-16	MAPK8	100	1.1807e-16	LRRC14	100	1.41644e-16
ADPRH	0.01	1.69554e-16	EMP1	100	1.42291e-16	CASP8	0.281532	1.06244e-05	GPNMB	0.278474	0.0139987	MRPL35	0.01	1.1807e-16	NPIPB6	5.07614	0.00414172
TIMP2	100	1.69554e-16	ARGLU1	100	1.42291e-16	CIAO2A	0.144383	2.17739e-12	YBEY	0.01	1.67653e-16	WWP1	0.01	1.1807e-16	SP3	100	1.41644e-16
GTF3C2	100	1.69554e-16	UTP3	100	1.42291e-16	CWC25	100	1.88972e-16	U7/U5	0.01	1.67653e-16	SERPINC1	0.01	1.1807e-16	TEX2	100	1.41644e-16
POLA2	0.204332	0.0146513	UBL5	100	1.42291e-16	RAB19	2.20264	2.50905e-05	TMEM63A	0.01	1.67653e-16	CNOT11	100	1.1807e-16	CTU1	0.01	1.41644e-16
MGP	0.0988826	2.17841e-11	DCTN6	6.57895	0.00137742	NPIPB6	100	1.88972e-16	HINT3	100	1.67653e-16	RPS19BP1	100	1.1807e-16	SLX9	0.01	1.41644e-16
PNPLA8	100	1.69554e-16	MRPL33	100	1.42291e-16	CTU1	100	1.88972e-16	CCDC38	2.1645	0.0115923	MRPS16	100	1.1807e-16	CTU2	0.01	1.41644e-16
HELZ2	100	1.69554e-16	YY1	100	1.42291e-16	SLX9	0.01	1.88972e-16	BUD23	0.01	1.67653e-16	RSL24D1	0.01	1.1807e-16	TMEM38B	100	1.41644e-16
PKD2	4.71698	0.00559672	SAT2	100	1.42291e-16	CCDC86	0.215843	2.83611e-07	NUP58	100	1.67653e-16	CREBBP	0.01	1.1807e-16	CKLF	100	1.41644e-16
RFC1	2.86533	0.00559672	TMBIM6	0.0972479	0.000250976	NIBAN1	4.5045	0.00983705	NFKBIE	0.01	1.67653e-16	EMP1	100	1.1807e-16	CLDN5	0.01	1.41644e-16
CASTOR1	100	1.69554e-16	MRPS26	6.21118	1.27478e-07	SUPT4H1	3.28947	0.0141761	PLA2G1B	0.01	1.67653e-16	PTGS2	0.01	1.1807e-16	U7/U5	0.335796	0.00684838
TYSND1	100	1.69554e-16	DHRS7B	0.01	1.42291e-16	ALS2	100	1.88972e-16	TAF9	100	1.67653e-16	UTP3	0.01	1.1807e-16	PNKD	0.01	1.41644e-16
FLAD1	100	1.69554e-16	ZNF22	3.861	7.63117e-06	TMEM38B	0.01	1.88972e-16	env	100	1.67653e-16	HMG20A	0.16518	0.00465436	PSENEN	100	1.41644e-16
VARS2	100	1.69554e-16	CHD9	3.26797	9.68788e-05	ZNF138	100	1.88972e-16	NEK3	0.535906	0.0466538	TRAPPC2L	11.9048	6.53526e-05	HINT3	100	1.41644e-16
CGNL1	0.201288	0.00421668	PCDH10	100	1.42291e-16	ABCA12	4.87805	7.19382e-10	ZMYND8	0.01	1.67653e-16	PRTFDC1	100	1.1807e-16	BUD23	0.01	1.41644e-16
MCUB	0.01	1.69554e-16	RTN1	100	1.42291e-16	NFRKB	100	1.88972e-16	SH3BP5	0.24564	0.0003183	SLPI	0.01	1.1807e-16	NFKBIE	0.01	1.41644e-16
CDH2	100	1.69554e-16	AK6	0.01	1.42291e-16	GPNMB	0.510465	0.00856116	PCBD2	0.01	1.67653e-16	KRI1	100	1.1807e-16	PLA2G1B	0.01	1.41644e-16
TMA7B	0.200642	2.974e-14	PDE3A	100	1.42291e-16	SPATA20	0.01	1.88972e-16	RNASEH2A	0.01	1.67653e-16	CHD9	3.7594	0.0013766	TSPAN3	0.01	1.41644e-16
CAPSL	8.77193	5.34068e-06	RBM45	0.01	1.42291e-16	C2CD5	100	1.88972e-16	RGS14	100	1.67653e-16	DHRS1	100	1.1807e-16	NEK3	0.374953	0.0035812
RBKS	100	1.69554e-16	RPL39	1.62338	0.0427369	PNKD	100	1.88972e-16	SMIM20	0.01	1.67653e-16	TPD52	100	1.1807e-16	MAP4K2	0.226809	0.000108688
CWC25	100	1.69554e-16	TRIM65	0.01	1.42291e-16	TMEM63A	100	1.88972e-16	PPP1R2	0.01	1.67653e-16	SHOC2	0.01	1.1807e-16	PPP1R2	0.01	1.41644e-16
RAB19	1.79211	0.00227744	MIEN1	0.01	1.42291e-16	STK3	100	1.88972e-16	VAMP4	100	1.67653e-16	SRFBP1	0.01	1.1807e-16	VAMP4	100	1.41644e-16
MYH16	0.01	1.69554e-16	TIMM22	0.01	1.42291e-16	POLR2D	100	1.88972e-16	COPZ2	0.01	1.67653e-16	NIPA1	100	1.1807e-16	COPZ2	0.01	1.41644e-16
NPIPB6	100	1.69554e-16	TBC1D1	100	1.42291e-16	PLA2G1B	0.01	1.88972e-16	ZFYVE1	0.01	1.67653e-16	MALL	0.01	1.1807e-16	GOLGA7	0.01	1.41644e-16
SP3	0.01	1.69554e-16	STARD3	100	1.42291e-16	SRR	100	1.88972e-16	GOLGA7	0.01	1.67653e-16	AK6	0.01	1.1807e-16	KIFC1	0.01	1.41644e-16
CTU1	100	1.69554e-16	FYTTD1	0.01	1.42291e-16	TAF9	100	1.88972e-16	ACTR5	0.01	1.67653e-16	TCP11L1	0.06832	4.27931e-06	METTL15	100	1.41644e-16
NIBAN1	9.70874	4.87706e-05	DCTN5	100	1.42291e-16	ARHGAP26	0.321234	0.0278962	L	0.01	1.67653e-16	YIPF6	0.01	1.1807e-16	ELMOD2	0.01	1.41644e-16
NCOR1	0.01	1.69554e-16	MED27	0.01	1.42291e-16	env	100	1.88972e-16	BCL2L14	2.43902	0.0118544	MAPKAP1	100	1.1807e-16	IER5	0.01	1.41644e-16
SUPT4H1	0.01	1.69554e-16	ZC3H7A	100	1.42291e-16	TSPAN3	100	1.88972e-16	IER5	0.01	1.67653e-16	ZNF205	100	1.1807e-16	LRRC7	0.210704	0.000412151
ALS2	100	1.69554e-16	SMARCAD1	0.01	1.42291e-16	NEK3	4.03226	4.2718e-06	APBA1	100	1.67653e-16	PDE3A	100	1.1807e-16	IFT57	0.01	1.41644e-16
ZNF138	100	1.69554e-16	ENTPD5	0.01	1.42291e-16	RNASEH2A	3.58423	0.000625713	LRRC7	0.183117	4.81523e-07	RBM45	0.01	1.1807e-16	COX14	100	1.41644e-16
ABCA12	5.37634	3.85755e-10	SLC19A1	0.01	1.42291e-16	RGS14	100	1.88972e-16	IFT57	0.01	1.67653e-16	TRIM65	0.01	1.1807e-16	CIMAP2	100	1.41644e-16
GPNMB	0.342818	5.90165e-05	NME7	0.01	1.42291e-16	CHMP7	100	1.88972e-16	CBLB	0.01	1.67653e-16	WASF1	0.0374083	4.80226e-12	NFKBIA	0.01	1.41644e-16
SPATA20	3.663	0.0123372	CDC42SE1	100	1.42291e-16	VAMP4	0.01	1.88972e-16	PKD1	0.254842	0.00629709	APOOL	100	1.1807e-16	CHST3	100	1.41644e-16
SDE2	0.01	1.69554e-16	CENPB	0.01	1.42291e-16	RNF181	4.20168	4.63995e-07	DYM	0.295946	0.0321951	ARMC9	0.0566251	2.61595e-15	N	0.273898	4.92787e-05
PNKD	100	1.69554e-16	PEAK1	0.01	1.42291e-16	L	0.01	1.88972e-16	NFKBIA	0.01	1.67653e-16	SCLY	0.01	1.1807e-16	FBXW7	0.01	1.41644e-16
GTF3C3	0.01	1.69554e-16	SLFN12L	3.03951	0.0389681	KCT2	100	1.88972e-16	CHST3	100	1.67653e-16	TBC1D1	0.262261	0.0421875	COPS9	100	1.41644e-16
STK3	100	1.69554e-16	RSF1	100	1.42291e-16	ASNS	100	1.88972e-16	N	0.219298	3.87076e-09	NSMCE3	100	1.1807e-16	NCKIPSD	100	1.41644e-16
GHRH	100	1.69554e-16	VMA21	100	1.42291e-16	CHMP1B	3.81679	6.71413e-10	FBXW7	0.01	1.67653e-16	STARD3	0.01	1.1807e-16	CIC	100	1.41644e-16
OVOL2	2.84091	0.00123273	SLC11A2	100	1.42291e-16	KIFC1	0.01	1.88972e-16	YTHDC2	100	1.67653e-16	SCD	0.239063	0.0112139	SLC30A6	0.246427	0.00739277
PLA2G1B	0.01	1.69554e-16	AIF1L	100	1.42291e-16	ABCA10	100	1.88972e-16	COPS9	100	1.67653e-16	SUPV3L1	0.01	1.1807e-16	ODAD3	100	1.41644e-16
SRR	100	1.69554e-16	SFT2D2	0.01	1.42291e-16	IFT57	0.235682	0.00469826	SLC30A6	0.133209	7.15554e-08	RABL2A	0.01	1.1807e-16	COBLL1	100	1.41644e-16
ABCG1	3.73134	0.029888	MTHFD2	100	1.42291e-16	CBLB	100	1.88972e-16	TRIM33	0.01	1.67653e-16	FYTTD1	5.02513	0.010348	TRIM33	0.01	1.41644e-16
TSPAN3	100	1.69554e-16	INTS13	100	1.42291e-16	GANC	0.01	1.88972e-16	MOCS2	100	1.67653e-16	BLOC1S2	0.01	1.1807e-16	BDP1	0.01	1.41644e-16
PEX3	0.01	1.69554e-16	SNX29	0.01	1.42291e-16	MORC3	100	1.88972e-16	BDP1	0.01	1.67653e-16	MED23	0.01	1.1807e-16	ATG9B	100	1.41644e-16
AKAP9	100	1.69554e-16	TRAPPC10	0.01	1.42291e-16	RTN2	0.210704	0.00206921	PISD	0.01	1.67653e-16	MED27	100	1.1807e-16	AK4	0.01	1.41644e-16
RGS14	100	1.69554e-16	TREX1	0.01	1.42291e-16	NFKBIA	9.80392	1.88972e-16	COQ8A	0.01	1.67653e-16	TSSC4	0.01	1.1807e-16	WNT7A	0.01	1.41644e-16
VAMP4	0.01	1.69554e-16	MED20	0.01	1.42291e-16	CHST3	3.92157	0.00548084	ATG9B	100	1.67653e-16	DAXX	0.128617	0.00062938	NLRC4	100	1.41644e-16
COPZ2	0.01	1.69554e-16	TK2	100	1.42291e-16	CAMTA1	0.321337	2.48805e-05	AK4	0.01	1.67653e-16	SMARCAD1	100	1.1807e-16	TCN2	0.01	1.41644e-16
RNF181	2.92398	0.00264185	TMEM68	0.01	1.42291e-16	N	0.338181	6.83465e-09	NLRC4	100	1.67653e-16	PPFIA2	0.01	1.1807e-16	MED29	0.01	1.41644e-16
L	0.01	1.69554e-16	CHKB	100	1.42291e-16	SPEN	100	1.88972e-16	MED29	0.01	1.67653e-16	NME7	100	1.1807e-16	HLA-DQB2	100	1.41644e-16
ASNS	100	1.69554e-16	ZNF800	100	1.42291e-16	TIMM29	100	1.88972e-16	TEKT1	0.01	1.67653e-16	SLC31A1	0.14817	0.00339233	TEKT1	0.01	1.41644e-16
APH1A	5.55556	0.000923239	ADPRH	0.01	1.42291e-16	LGI1	2.63852	0.0174989	RYR2	0.01	1.67653e-16	LOXHD1	100	1.1807e-16	ANKAR	0.01	1.41644e-16
KIFC1	0.01	1.69554e-16	ESM1	100	1.42291e-16	NCKIPSD	100	1.88972e-16	FASTKD2	0.0962279	1.91865e-08	CTBS	0.01	1.1807e-16	HABP4	100	1.41644e-16
ELMOD2	0.01	1.69554e-16	B4GALT7	2.95858	0.0378223	CIC	0.01	1.88972e-16	PPIL1	0.207469	5.91518e-06	RP1	15.1515	7.81365e-15	FASTKD2	2.39808	0.0357754
ABCA10	100	1.69554e-16	TRIM38	0.01	1.42291e-16	SLC30A6	100	1.88972e-16	RNASEH2B	100	1.67653e-16	DPYSL4	100	1.1807e-16	PPIL1	0.234852	0.000693272
LRRC7	0.353732	0.00765062	GTF3C2	0.01	1.42291e-16	BCDIN3D	2.33645	0.0013804	RNF167	6.06061	5.91816e-14	CKS2	100	1.1807e-16	RNASEH2B	100	1.41644e-16
IFT57	0.222025	0.00862468	SIRT5	0.01	1.42291e-16	PISD	4.40529	0.0045434	EPHB6	0.01	1.67653e-16	CERCAM	18.1818	3.99732e-07	OR10T2	0.01	1.41644e-16
CBLB	100	1.69554e-16	DTNA	0.01	1.42291e-16	CD163	0.01	1.88972e-16	EPB41	100	1.67653e-16	PEAK1	0.01	1.1807e-16	RNF167	0.184332	0.0109284
GANC	0.01	1.69554e-16	COX7C	5	1.27673e-05	COQ8A	0.172771	0.000561285	IRF6	100	1.67653e-16	PKIG	0.01	1.1807e-16	ROS1	100	1.41644e-16
MORC3	100	1.69554e-16	LTV1	100	1.42291e-16	ATG9B	100	1.88972e-16	GDAP2	0.01	1.67653e-16	CDKN2AIPNL	0.01	1.1807e-16	TRAF5	2.38663	0.0204529
NKX1-2	5.12821	0.0113107	PNPLA8	100	1.42291e-16	AK4	0.259943	0.0141761	ARHGEF40	0.01	1.67653e-16	CMTM6	0.01	1.1807e-16	CREBZF	0.01	1.41644e-16
CAMTA1	0.195389	8.94493e-11	MICOS10	2.15517	0.0135642	WNT7A	3.33333	0.00676069	ZNF621	0.305998	0.0392853	CCDC25	0.01	1.1807e-16	ZDHHC20	100	1.41644e-16
LENG9	0.01	1.69554e-16	HELZ2	0.0947239	0.00735661	ANKAR	2.61097	9.57194e-07	CFAP61	0.01	1.67653e-16	MTHFD2	0.01	1.1807e-16	H	100	1.41644e-16
SPEN	100	1.69554e-16	PKD2	100	1.42291e-16	KIF18B	0.01	1.88972e-16	NKAPP1	100	1.67653e-16	CELA3B	0.01	1.1807e-16	EPHB6	0.01	1.41644e-16
COPS9	100	1.69554e-16	PACC1	100	1.42291e-16	HECW2	100	1.88972e-16	POLR1D	0.0831324	1.67653e-16	CNEP1R1	100	1.1807e-16	PCM1	100	1.41644e-16
SLC30A6	100	1.69554e-16	TSPYL1	100	1.42291e-16	OR10T2	100	1.88972e-16	SEC31B	0.01	1.67653e-16	UBE2J1	8.69565	2.74245e-10	IRF6	100	1.41644e-16
TRIM33	100	1.69554e-16	BNIP3L	0.150399	0.00605196	EPHB6	8.19672	1.88972e-16	FCGBP	0.266667	4.47291e-09	SNX29	5.46448	0.0211803	ANKRD24	100	1.41644e-16
AK4	0.01	1.69554e-16	CASTOR1	100	1.42291e-16	PCM1	2.43309	0.0412358	OR6T1	0.01	1.67653e-16	AP4S1	4.58716	0.041028	U84	100	1.41644e-16
WNT7A	3.38983	0.0109047	SMN1; SMN2	0.01	1.42291e-16	SEL1L3	0.268025	0.0460708	KPLCE	0.01	1.67653e-16	TRAPPC10	0.01	1.1807e-16	PARL	100	1.41644e-16
INTS6L	8.62069	1.69554e-16	TYSND1	0.01	1.42291e-16	FRY	3.48432	0.00919659	DPH5	100	1.67653e-16	POLG2	100	1.1807e-16	TSPAN18	100	1.41644e-16
FASTKD2	6.0241	1.15063e-10	COL4A6	0.01	1.42291e-16	ERCC1	0.01	1.88972e-16				TREX1	100	1.1807e-16	POLR1D	0.167084	4.98175e-10
KIF18B	0.01	1.69554e-16	SSBP3	100	1.42291e-16	RL13	0.01	1.88972e-16				TK2	100	1.1807e-16	MBD3	0.01	1.41644e-16
OR10T2	100	1.69554e-16	VARS2	0.01	1.42291e-16	PPIP5K2	100	1.88972e-16				TMEM68	100	1.1807e-16	FCGBP	0.45683	0.0219391
SLC7A11	100	1.69554e-16	PRKAB2	100	1.42291e-16	ZNF621	4.08163	0.00298183				CHKB	5.07614	0.0263673	GGACT	0.01	1.41644e-16
MMP17	100	1.69554e-16	SLC38A10	100	1.42291e-16	PARL	0.01	1.88972e-16				TIMP2	100	1.1807e-16	OR6T1	0.171556	0.000203549
rep	100	1.69554e-16	CEP295	2.19298	0.0488202	CHRM5	0.01	1.88972e-16				TRIM38	0.01	1.1807e-16	TRIQK	0.01	1.41644e-16
N	100	1.69554e-16	PEX13	0.01	1.42291e-16	CFAP61	0.191608	9.11929e-09				LTV1	100	1.1807e-16	LAMA3	0.01	1.41644e-16
RHOBTB2	0.130039	3.79269e-10	MON1B	0.01	1.42291e-16	NKAPP1	0.01	1.88972e-16				GNG5B	100	1.1807e-16	KPLCE	0.01	1.41644e-16
EPHB6	0.01	1.69554e-16	SERF2	100	1.42291e-16	HID1	4.87805	7.73774e-06				TMEM164	0.01	1.1807e-16
SEL1L3	0.204708	0.00763355	ASPHD2	0.01	1.42291e-16	POLR1D	100	1.88972e-16				HELZ2	100	1.1807e-16
FRY	3.47222	0.0413489	ERCC3	0.01	1.42291e-16	MS4A10	0.213174	3.47178e-05				TSPYL1	0.01	1.1807e-16
DIPK1A	0.411523	6.62192e-11	TRIM16	100	1.42291e-16	FCGBP	7.8125	9.89499e-14				RFC1	0.01	1.1807e-16
R3HCC1	0.01	1.69554e-16	RICTOR	0.01	1.42291e-16	COL25A1	100	1.88972e-16				CASTOR1	100	1.1807e-16
ANKRD24	100	1.69554e-16	CWC25	100	1.42291e-16	MFSD6	3.11526	7.83271e-10				TYSND1	100	1.1807e-16
U84	100	1.69554e-16	MYH16	5.40541	1.05549e-05	TRIQK	5.64972	9.73615e-05				Msrb3	3.63636	0.0316329
KATNAL1	0.01	1.69554e-16	LRRC14	100	1.42291e-16	KAT6B	0.282247	4.18119e-15				ZDHHC17	100	1.1807e-16
SPPL2B	0.01	1.69554e-16	SP3	100	1.42291e-16	LAMA3	100	1.88972e-16				COL4A6	100	1.1807e-16
OTUD7B	0.01	1.69554e-16	TEX2	100	1.42291e-16	SLITRK1	100	1.88972e-16				OSBPL1A	0.01	1.1807e-16
PARL	0.01	1.69554e-16	SLX9	0.01	1.42291e-16	SEC61G	100	1.88972e-16				FLAD1	100	1.1807e-16
POLQ	100	1.69554e-16	LENG8	0.01	1.42291e-16	EFCAB3	6.09756	0.00142615				SSBP3	5.91716	1.78766e-05
CHRM5	0.340368	0.0286245	CTU2	0.01	1.42291e-16	DPH5	100	1.88972e-16				VARS2	100	1.1807e-16
CFAP61	0.0165785	1.69554e-16	ZNF138	3.5461	0.00118712							MRGBP	0.01	1.1807e-16
NKAPP1	0.01	1.69554e-16	ABCA12	4.56621	2.46976e-06							PRKAB2	0.01	1.1807e-16
HID1	4.09836	0.000365005	CKLF	100	1.42291e-16							CGNL1	0.16372	0.00429056
G6PC3	100	1.69554e-16	YBEY	0.01	1.42291e-16							BCL7C	0.182116	1.49069e-05
POLR1D	100	1.69554e-16	U7/U5	0.01	1.42291e-16							CEP295	0.141403	9.14316e-07
MS4A10	0.171674	3.65825e-08	PNKD	0.01	1.42291e-16							PEX13	100	1.1807e-16
FCGBP	10.3093	1.69554e-16	PSENEN	100	1.42291e-16							MON1B	0.01	1.1807e-16
COL25A1	100	1.69554e-16	TMEM63A	0.01	1.42291e-16							THADA	5.49451	0.00426239
MFSD6	2.079	0.00209629	HINT3	100	1.42291e-16							CDH2	100	1.1807e-16
OR6T1	0.422833	0.0231174	STK3	100	1.42291e-16							ARHGEF11	0.01	1.1807e-16
TRIQK	5.68182	0.000180186	NUP58	100	1.42291e-16							CASP8	0.146757	9.91369e-07
LAMA3	100	1.69554e-16	PLA2G1B	7.87402	1.23168e-08							CIAO2A	0.106191	7.17917e-09
SLITRK1	100	1.69554e-16	TAF9	100	1.42291e-16							CAPSL	0.01	1.1807e-16
EFCAB3	0.01	1.69554e-16	env	100	1.42291e-16							CRBN	4.78469	0.0394173
			NOL4	0.01	1.42291e-16							RBKS	100	1.1807e-16
			NEK3	0.0207396	1.42291e-16							PIGO	0.01	1.1807e-16
			MAP4K2	0.01	1.42291e-16							TRAPPC6A	0.01	1.1807e-16
			RNASEH2A	0.01	1.42291e-16							CWC25	100	1.1807e-16
			RGS14	100	1.42291e-16							RAB19	4.08163	5.97059e-07
			CHMP7	0.01	1.42291e-16							LRRC14	0.01	1.1807e-16
			NTAN1	100	1.42291e-16							ABCA3	6.09756	0.0130786
			COPZ2	0.01	1.42291e-16							TEX2	0.01	1.1807e-16
			GOLGA7	4.4843	0.0208204							CTU1	100	1.1807e-16
			HAND2	4.6729	1.15148e-08							SLX9	0.01	1.1807e-16
			L	0.01	1.42291e-16							CCDC86	0.269107	0.00654805
			APH1A	0.01	1.42291e-16							ELOVL5	4.7619	0.00024374
			ASPM	0.01	1.42291e-16							LENG8	0.01	1.1807e-16
			ETFRF1	0.01	1.42291e-16							INTS4	0.01	1.1807e-16
			METTL15	100	1.42291e-16							NCOR1	0.01	1.1807e-16
			IER5	0.01	1.42291e-16							GLE1	0.01	1.1807e-16
			APBA1	100	1.42291e-16							RETREG2	0.01	1.1807e-16
			SLC2A10	0.01	1.42291e-16							ALS2	100	1.1807e-16
			KIAA1210	11.3636	5.16727e-05							TMEM38B	4.9505	0.0417236
			NFKBIA	7.93651	0.000183829							ZNF138	100	1.1807e-16
			N	2.1645	0.00113945							ABCA12	8.69565	3.18113e-13
			FBXW7	0.01	1.42291e-16							NFRKB	100	1.1807e-16
			YTHDC2	100	1.42291e-16							GPNMB	0.370096	0.0123964
			NCKIPSD	100	1.42291e-16							ST6GALNAC3	0.01	1.1807e-16
			CIC	100	1.42291e-16							C2CD5	100	1.1807e-16
			SLC30A6	0.135851	0.00092601							PNKD	100	1.1807e-16
			BCDIN3D	3.89105	9.92785e-05							PSENEN	100	1.1807e-16
			ATG9B	100	1.42291e-16							TMEM63A	100	1.1807e-16
			AK4	0.01	1.42291e-16							HINT3	100	1.1807e-16
			WNT7A	0.01	1.42291e-16							CCDC38	0.169176	1.17981e-05
			NLRC4	100	1.42291e-16							GTF3C3	0.01	1.1807e-16
			HLA-DQB2	100	1.42291e-16							NUP58	0.01	1.1807e-16
			TEKT1	0.01	1.42291e-16							GHRH	100	1.1807e-16
			HABP4	100	1.42291e-16							POLR2D	100	1.1807e-16
			KIF18B	2.87356	0.0453746							PLA2G1B	0.01	1.1807e-16
			RNASEH2B	100	1.42291e-16							SRR	100	1.1807e-16
			OR10T2	0.01	1.42291e-16							TAF9	100	1.1807e-16
			RNF167	6.84932	1.76499e-10							env	100	1.1807e-16
			ROS1	100	1.42291e-16							TSPAN3	100	1.1807e-16
			ZDHHC20	100	1.42291e-16							ZMYND8	100	1.1807e-16
			rep	100	1.42291e-16							RTL8C	0.01	1.1807e-16
			H	100	1.42291e-16							RGS14	100	1.1807e-16
			EPHB6	0.01	1.42291e-16							SMIM20	0.202429	0.0448558
			EPB41	100	1.42291e-16							PPP1R2	100	1.1807e-16
			IRF6	100	1.42291e-16							CHMP7	100	1.1807e-16
			R3HCC1	0.01	1.42291e-16							COPZ2	0.01	1.1807e-16
			ANKRD24	100	1.42291e-16							ACTR5	0.136631	0.00925712
			U84	100	1.42291e-16							L	13.5135	8.78592e-06
			ST6GALNAC6	2.45098	0.0208393							KCT2	100	1.1807e-16
			RL13	100	1.42291e-16							MTTP	100	1.1807e-16
			POLQ	3.57143	0.000472666							ASNS	100	1.1807e-16
			NAB2	2.06612	0.0434954							ASPM	0.0192857	1.1807e-16
			NKAPP1	100	1.42291e-16							VMP1	0.01	1.1807e-16
			TSPAN18	100	1.42291e-16							CHMP1B	5.34759	7.74586e-08
			POLR1D	0.107066	2.27321e-12							ABCA10	100	1.1807e-16
			MS4A10	0.01	1.42291e-16							CBLB	100	1.1807e-16
			FCGBP	0.0547795	1.42291e-16							COX14	0.01	1.1807e-16
			GGACT	0.01	1.42291e-16							FAM120B	0.01	1.1807e-16
			OR6T1	0.168294	0.00172208							GANC	0.01	1.1807e-16
			KPLCE	0.01	1.42291e-16							CHAD	5.52486	0.00585679
			SLITRK1	100	1.42291e-16							MORC3	100	1.1807e-16
			ERCC6L	100	1.42291e-16							RTN2	0.01	1.1807e-16
			DPH5	100	1.42291e-16							TLR3	0.01	1.1807e-16
												CHST3	38.4615	1.1807e-16
												CAMTA1	0.202061	3.2398e-05
												NRGN	100	1.1807e-16
												SPEN	100	1.1807e-16
												TIMM29	100	1.1807e-16
												LGI1	0.01	1.1807e-16
												NCKIPSD	100	1.1807e-16
												CIC	0.01	1.1807e-16
												SLC30A6	100	1.1807e-16
												TRIM33	100	1.1807e-16
												SASH1	5.81395	0.00777789
												MTIF3	0.01	1.1807e-16
												PISD	0.01	1.1807e-16
												CD163	6.06061	0.0142688
												COQ8A	0.01	1.1807e-16
												WNT7A	55.5556	1.1807e-16
												ANO9	10.2041	0.000588071
												HLA-DQB2	100	1.1807e-16
												TEKT1	100	1.1807e-16
												RYR2	100	1.1807e-16
												HABP4	0.01	1.1807e-16
												FASTKD2	0.01	1.1807e-16
												MUC19	100	1.1807e-16
												HECW2	100	1.1807e-16
												PPIL1	4.54545	2.26414e-08
												NEK5	0.01	1.1807e-16
												OR10T2	100	1.1807e-16
												SLC7A11	100	1.1807e-16
												ADGB	0.01	1.1807e-16
												ROS1	0.01	1.1807e-16
												TRAF5	2.87356	0.029522
												MMP17	100	1.1807e-16
												CREBZF	0.01	1.1807e-16
												CCDC158	0.300481	9.39155e-05
												rep	100	1.1807e-16
												H	0.01	1.1807e-16
												N	100	1.1807e-16
												RHOBTB2	0.225989	0.0160386
												ECD	0.01	1.1807e-16
												PCM1	0.01	1.1807e-16
												POLR3B	100	1.1807e-16
												OPG030	0.142187	0.00356052
												MIDEAS	0.01	1.1807e-16
												ARHGEF40	100	1.1807e-16
												U84	100	1.1807e-16
												ST6GALNAC6	5	3.27384e-05
												KATNAL1	0.01	1.1807e-16
												SPPL2B	0.01	1.1807e-16
												TAPT1	0.01	1.1807e-16
												RL13	0.01	1.1807e-16
												PPIP5K2	100	1.1807e-16
												POLQ	100	1.1807e-16
												CHRM5	0.01	1.1807e-16
												NAB2	4.21941	0.00102403
												HID1	8.06452	6.11779e-08
												G6PC3	100	1.1807e-16
												POLR1D	100	1.1807e-16
												MS4A10	0.25025	0.0388239
												SEC31B	4.46429	0.0359241
												FCGBP	23.8095	1.1807e-16
												COL25A1	100	1.1807e-16
												SSH3	100	1.1807e-16
												MFSD6	0.01	1.1807e-16
												NLRX1	0.01	1.1807e-16
												GGACT	100	1.1807e-16
												TRIQK	4.97512	0.036866
												KAT6B	0.19425	1.8214e-10
												ATF6	0.01	1.1807e-16
												LAMA3	100	1.1807e-16
												KPLCE	100	1.1807e-16
												SLITRK1	100	1.1807e-16
												SEC61G	100	1.1807e-16
												EFCAB3	11.6279	9.29131e-05
												DPH5	100	1.1807e-16
